# Supplementary material for: ﻿New deep-sea species of Aborjinia (Nematoda, Leptosomatidae) from the North-Western Pacific: an integrative taxonomy and phylogeny
Source: Zookeys. 2024 Jan 17;1189:231–56. doi: 10.3897/zookeys.1189.111825 (PMC10809327; doi:10.3897/zookeys.1189.111825)
Supplement: XML Treatment for Leptosomatidae [file zookeys.1189.111825-treatment1.xml]

<!DOCTYPE tp:taxon-treatment
  PUBLIC "-//TaxonX//DTD Taxonomic Treatment Publishing DTD v0 20100105//EN" "tax-treatment-NSO.dtd">
<tp:taxon-treatment xmlns:tp="http://www.plazi.org/taxpub"><tp:treatment-meta><kwd-group><label>Taxon classification</label><kwd>
                <named-content content-type="kingdom">Animalia</named-content>
              </kwd><kwd>
                <named-content content-type="order">Enoplida</named-content>
              </kwd><kwd>
                <named-content content-type="family">Leptosomatidae</named-content>
              </kwd></kwd-group><mixed-citation publication-type="journal"><person-group><name><surname>Zograf</surname><given-names>Julia K.</given-names></name><name><surname>Semenchenko</surname><given-names>Alexander A.</given-names></name><name><surname>Mordukhovich</surname><given-names>Vladimir V.</given-names></name></person-group><article-title>﻿New deep-sea species of <italic><tp:taxon-name><tp:taxon-name-part taxon-name-part-type="genus" reg="Aborjinia">Aborjinia</tp:taxon-name-part></tp:taxon-name></italic> (<tp:taxon-name><tp:taxon-name-part taxon-name-part-type="phylum">Nematoda</tp:taxon-name-part></tp:taxon-name>, <tp:taxon-name><tp:taxon-name-part taxon-name-part-type="family">Leptosomatidae</tp:taxon-name-part></tp:taxon-name>) from the North-Western Pacific: an integrative taxonomy and phylogeny</article-title><source>Zookeys</source><day>17</day><month>01</month><year>2024</year><volume>1189</volume><fpage>231</fpage><lpage>256</lpage><pub-id pub-id-type="doi">10.3897/zookeys.1189.111825</pub-id></mixed-citation></tp:treatment-meta><tp:nomenclature><label>﻿Family</label><tp:taxon-name>
              <object-id xmlns:xlink="http://www.w3.org/1999/xlink" content-type="arpha" xlink:type="simple">8D70876E-03CE-5E76-829E-FE653753A455</object-id>
              <tp:taxon-name-part taxon-name-part-type="family">Leptosomatidae</tp:taxon-name-part>
            </tp:taxon-name><tp:taxon-authority>Filipjev, 1916</tp:taxon-authority></tp:nomenclature><tp:treatment-sec sec-type="diagnosis" id="SECID0E2SAE"><title>Diagnosis</title><p><bold>(<xref ref-type="bibr" rid="B41">Smol et al. 2014</xref>; emended).</bold> Large nematodes (up to 172 mm). Six inner labial sensilla mostly papilliform, six outer labial and four cephalic sensilla papilliform or setiform. Amphids pocket-shaped. Large number of metanemes with caudal filament usually present: dorsolateral and ventrolateral or only dorso-lateral orthometanemes and loxometanemes of type I. Many species with ocelli. Buccal cavity narrow, sometimes with tooth-like thickening. Pharynx inserts into the body cuticle in the region of buccal cavity, the cephalic capsule is variable in the form. Three pharyngeal glands open in the buccal cavity. Pharynx always smooth in outline. Secretory-excretory system, if present, usually restricted to the pharyngeal region, may consists of two cells. Female reproductive system didelphic-amphidelphic with antidromously reflexed ovaries. Males with two testes opposed. Gonad positions relative to intestine variable in species, with anterior and posterior gonad position reversed. Subventral or ventral precloacal papillae (never tubules) often present. Caudal glands mostly present, extending into the precaudal region. Marine and parasites of marine invertebrates.</p></tp:treatment-sec><ref-list><ref id="B41"><mixed-citation xmlns:xlink="http://www.w3.org/1999/xlink" xlink:type="simple"><person-group><name name-style="western"><surname>Smol</surname><given-names>N</given-names></name><name name-style="western"><surname>Muthumbi</surname><given-names>A</given-names></name><name name-style="western"><surname>Sharma</surname><given-names>J</given-names></name></person-group> (<year>2014</year>) <article-title>Order <tp:taxon-name><tp:taxon-name-part taxon-name-part-type="order">Enoplida</tp:taxon-name-part></tp:taxon-name>.</article-title> In: <person-group><name name-style="western"><surname>Schmidt-Rhaesa</surname><given-names>A</given-names></name></person-group> (<role>Ed.</role>) <issue-title>Handbook of Zoology.</issue-title><source><tp:taxon-name><tp:taxon-name-part taxon-name-part-type="phylum">Gastrotricha</tp:taxon-name-part></tp:taxon-name>, <tp:taxon-name><tp:taxon-name-part taxon-name-part-type="clade">Cycloneuralia</tp:taxon-name-part></tp:taxon-name> and Gnatifera (Vol. 2). <tp:taxon-name><tp:taxon-name-part taxon-name-part-type="phylum">Nematoda</tp:taxon-name-part></tp:taxon-name>. De Gruyter, GmBH, Berlin/Boston</source>, <fpage>193</fpage>–<lpage>249</lpage>. <ext-link xlink:href="10.1515/9783110274257.193" ext-link-type="doi" xlink:type="simple">https://doi.org/10.1515/9783110274257.193</ext-link></mixed-citation></ref></ref-list></tp:taxon-treatment>
