# Supplementary material for: ﻿New deep-sea species of Aborjinia (Nematoda, Leptosomatidae) from the North-Western Pacific: an integrative taxonomy and phylogeny
Source: Zookeys. 2024 Jan 17;1189:231–56. doi: 10.3897/zookeys.1189.111825 (PMC10809327; doi:10.3897/zookeys.1189.111825)
Supplement: XML Treatment for Aborjinia [file zookeys.1189.111825-treatment2.xml]

<!DOCTYPE tp:taxon-treatment
  PUBLIC "-//TaxonX//DTD Taxonomic Treatment Publishing DTD v0 20100105//EN" "tax-treatment-NSO.dtd">
<tp:taxon-treatment xmlns:tp="http://www.plazi.org/taxpub"><tp:treatment-meta><kwd-group><label>Taxon classification</label><kwd>
                <named-content content-type="kingdom">Animalia</named-content>
              </kwd><kwd>
                <named-content content-type="order">Enoplida</named-content>
              </kwd><kwd>
                <named-content content-type="family">Leptosomatidae</named-content>
              </kwd></kwd-group><mixed-citation publication-type="journal"><person-group><name><surname>Zograf</surname><given-names>Julia K.</given-names></name><name><surname>Semenchenko</surname><given-names>Alexander A.</given-names></name><name><surname>Mordukhovich</surname><given-names>Vladimir V.</given-names></name></person-group><article-title>﻿New deep-sea species of <italic><tp:taxon-name><tp:taxon-name-part taxon-name-part-type="genus" reg="Aborjinia">Aborjinia</tp:taxon-name-part></tp:taxon-name></italic> (<tp:taxon-name><tp:taxon-name-part taxon-name-part-type="phylum">Nematoda</tp:taxon-name-part></tp:taxon-name>, <tp:taxon-name><tp:taxon-name-part taxon-name-part-type="family">Leptosomatidae</tp:taxon-name-part></tp:taxon-name>) from the North-Western Pacific: an integrative taxonomy and phylogeny</article-title><source>Zookeys</source><day>17</day><month>01</month><year>2024</year><volume>1189</volume><fpage>231</fpage><lpage>256</lpage><pub-id pub-id-type="doi">10.3897/zookeys.1189.111825</pub-id></mixed-citation></tp:treatment-meta><tp:nomenclature><label>﻿</label><tp:taxon-name>
              <object-id xmlns:xlink="http://www.w3.org/1999/xlink" content-type="arpha" xlink:type="simple">CB4B3E0E-102D-5F5E-A9BB-4EC4E61C5B43</object-id>
              <tp:taxon-name-part taxon-name-part-type="genus" reg="Aborjinia">Aborjinia</tp:taxon-name-part>
            </tp:taxon-name><tp:taxon-authority>Özdikmen, 2010</tp:taxon-authority></tp:nomenclature><tp:treatment-sec sec-type="diagnosis" id="SECID0EIUAE"><title>Diagnosis</title><p><bold>(emended after <xref ref-type="bibr" rid="B44">Tchesunov and Spiridonov 1985</xref>; <xref ref-type="bibr" rid="B25">Miljutin 2003</xref>, <xref ref-type="bibr" rid="B26">2014a</xref>).</bold> Very large nematodes; at the larval stage parasitize marine invertebrates. Adult worms are free-living. Three lips. Pharynx cylindrical, muscular, with tri-radial internal lumen. Rectum and anus present. Outer labial and cephalic sensilla papilliform, situated in one circle. Amphideal fovea small, pore-like. Cervical setae absent. Excretory-secretory system consists of two cells. Female reproductive system didelphic, amphidelphic, ovaries hologonic. Male reproductive system didelphic, testes outstretched. Tail convex-conoid, broadly rounded.</p></tp:treatment-sec><tp:treatment-sec sec-type="type species" id="SECID0E4UAE"><title>Type species.</title><p><italic><tp:taxon-name><tp:taxon-name-part taxon-name-part-type="genus" reg="Aborjinia">Aborjinia</tp:taxon-name-part><tp:taxon-name-part taxon-name-part-type="species" reg="eulagiscae">eulagiscae</tp:taxon-name-part></tp:taxon-name></italic> (Tchesunov &amp; Spiridonov, 1985): <xref ref-type="bibr" rid="B31">Özdikmen 2010</xref>, by original designation [= <italic><tp:taxon-name><tp:taxon-name-part taxon-name-part-type="genus" reg="Australonema">Australonema</tp:taxon-name-part><tp:taxon-name-part taxon-name-part-type="species" reg="eulagiscae">eulagiscae</tp:taxon-name-part></tp:taxon-name></italic> Tchesunov &amp; Spiridonov, 1985].</p></tp:treatment-sec><tp:treatment-sec sec-type="Invalid species" id="SECID0E4VAE"><title>Invalid species.</title><p><italic><tp:taxon-name><tp:taxon-name-part taxon-name-part-type="genus" reg="Aborjinia">Aborjinia</tp:taxon-name-part><tp:taxon-name-part taxon-name-part-type="species" reg="corallicola">corallicola</tp:taxon-name-part></tp:taxon-name></italic> Westerman, de Moura Neves, Ahmed &amp; Holovachov, 2021.</p><p>= <italic><tp:taxon-name><tp:taxon-name-part taxon-name-part-type="genus" reg="Paraborjinia">Paraborjinia</tp:taxon-name-part><tp:taxon-name-part taxon-name-part-type="species" reg="corallicola">corallicola</tp:taxon-name-part></tp:taxon-name></italic> (Westerman, de Moura Neves, Ahmed &amp; Holovachov, 2021), comb. nov.</p></tp:treatment-sec><ref-list><ref id="B44"><mixed-citation xmlns:xlink="http://www.w3.org/1999/xlink" xlink:type="simple"><person-group><name name-style="western"><surname>Tchesunov</surname><given-names>AV</given-names></name><name name-style="western"><surname>Spiridonov</surname><given-names>SE</given-names></name></person-group> (<year>1985</year>) <article-title><italic><tp:taxon-name><tp:taxon-name-part taxon-name-part-type="genus">Australonema</tp:taxon-name-part><tp:taxon-name-part taxon-name-part-type="species">eulagiscae</tp:taxon-name-part></tp:taxon-name></italic> gen. et sp. n. (<tp:taxon-name><tp:taxon-name-part taxon-name-part-type="phylum">Nematoda</tp:taxon-name-part></tp:taxon-name>, Marimermithida) – a parasite of a Polychaete from Antarctics.</article-title><source>Vestnik Zoologii</source><volume>2</volume>: <fpage>16</fpage>–<lpage>21</lpage>.</mixed-citation></ref><ref id="B25"><mixed-citation xmlns:xlink="http://www.w3.org/1999/xlink" xlink:type="simple"><person-group><name name-style="western"><surname>Miljutin</surname><given-names>D</given-names></name></person-group> (<year>2003</year>) <article-title>Histological studies on the anatomy of the parasitic stages of <italic><tp:taxon-name><tp:taxon-name-part taxon-name-part-type="genus">Australonema</tp:taxon-name-part></tp:taxon-name></italic> sp. (<tp:taxon-name><tp:taxon-name-part taxon-name-part-type="phylum">Nematoda</tp:taxon-name-part></tp:taxon-name>: Marimermithida).</article-title><source>Nematology</source><volume>5</volume>(<issue>2</issue>): <fpage>275</fpage>–<lpage>291</lpage>. <ext-link xlink:href="10.1163/156854103767139752" ext-link-type="doi" xlink:type="simple">https://doi.org/10.1163/156854103767139752</ext-link></mixed-citation></ref><ref id="B26"><mixed-citation xmlns:xlink="http://www.w3.org/1999/xlink" xlink:type="simple"><person-group><name name-style="western"><surname>Miljutin</surname><given-names>DM</given-names></name></person-group> (<year>2014a</year>) <article-title>Order Marimermithida Rubtzov 1980, emend. Tchesunov 1995.</article-title> In: <person-group><name name-style="western"><surname>Schmidt-Rhaesa</surname><given-names>A</given-names></name></person-group> (<role>Ed.</role>) <issue-title>Handbook of Zoology.</issue-title><source><tp:taxon-name><tp:taxon-name-part taxon-name-part-type="phylum">Gastrotricha</tp:taxon-name-part></tp:taxon-name>, <tp:taxon-name><tp:taxon-name-part taxon-name-part-type="clade">Cycloneuralia</tp:taxon-name-part></tp:taxon-name> and Gnatifera (Vol. 2). <tp:taxon-name><tp:taxon-name-part taxon-name-part-type="phylum">Nematoda</tp:taxon-name-part></tp:taxon-name>. De Gruyter, GmBH, Berlin/Boston</source>, <fpage>345</fpage>–<lpage>350</lpage>. <ext-link xlink:href="10.1515/9783110274257.345" ext-link-type="doi" xlink:type="simple">https://doi.org/10.1515/9783110274257.345</ext-link></mixed-citation></ref><ref id="B31"><mixed-citation xmlns:xlink="http://www.w3.org/1999/xlink" xlink:type="simple"><person-group><name name-style="western"><surname>Özdikmen</surname><given-names>H</given-names></name></person-group> (<year>2010</year>) <article-title>Substitute names for some <tp:taxon-name><tp:taxon-name-part taxon-name-part-type="phylum">Nematoda</tp:taxon-name-part></tp:taxon-name>.</article-title><source>Munis Entomology &amp; Zoology</source><volume>5</volume>: <fpage>780</fpage>–<lpage>784</lpage>.</mixed-citation></ref></ref-list></tp:taxon-treatment>
