# Supplementary material for: ﻿New deep-sea species of Aborjinia (Nematoda, Leptosomatidae) from the North-Western Pacific: an integrative taxonomy and phylogeny
Source: Zookeys. 2024 Jan 17;1189:231–56. doi: 10.3897/zookeys.1189.111825 (PMC10809327; doi:10.3897/zookeys.1189.111825)
Supplement: XML Treatment for Aborjinia profunda [file zookeys.1189.111825-treatment3.xml]

<!DOCTYPE tp:taxon-treatment
  PUBLIC "-//TaxonX//DTD Taxonomic Treatment Publishing DTD v0 20100105//EN" "tax-treatment-NSO.dtd">
<tp:taxon-treatment xmlns:tp="http://www.plazi.org/taxpub"><tp:treatment-meta><kwd-group><label>Taxon classification</label><kwd>
                <named-content content-type="kingdom">Animalia</named-content>
              </kwd><kwd>
                <named-content content-type="order">Enoplida</named-content>
              </kwd><kwd>
                <named-content content-type="family">Leptosomatidae</named-content>
              </kwd></kwd-group><mixed-citation publication-type="journal"><person-group><name><surname>Zograf</surname><given-names>Julia K.</given-names></name><name><surname>Semenchenko</surname><given-names>Alexander A.</given-names></name><name><surname>Mordukhovich</surname><given-names>Vladimir V.</given-names></name></person-group><article-title>﻿New deep-sea species of <italic><tp:taxon-name><tp:taxon-name-part taxon-name-part-type="genus" reg="Aborjinia">Aborjinia</tp:taxon-name-part></tp:taxon-name></italic> (<tp:taxon-name><tp:taxon-name-part taxon-name-part-type="phylum">Nematoda</tp:taxon-name-part></tp:taxon-name>, <tp:taxon-name><tp:taxon-name-part taxon-name-part-type="family">Leptosomatidae</tp:taxon-name-part></tp:taxon-name>) from the North-Western Pacific: an integrative taxonomy and phylogeny</article-title><source>Zookeys</source><day>17</day><month>01</month><year>2024</year><volume>1189</volume><fpage>231</fpage><lpage>256</lpage><pub-id pub-id-type="doi">10.3897/zookeys.1189.111825</pub-id></mixed-citation></tp:treatment-meta><tp:nomenclature><label>﻿</label><tp:taxon-name>
              <object-id xmlns:xlink="http://www.w3.org/1999/xlink" content-type="arpha" xlink:type="simple">D3262D83-144D-5A08-BD6D-6FDC4E1E1D0E</object-id>
              <tp:taxon-name-part taxon-name-part-type="genus" reg="Aborjinia">Aborjinia</tp:taxon-name-part>
              <tp:taxon-name-part taxon-name-part-type="species" reg="profunda">profunda</tp:taxon-name-part>
              <object-id xmlns:xlink="http://www.w3.org/1999/xlink" content-type="zoobank" xlink:type="simple">https://zoobank.org/FA1FD587-B2E2-49BB-996B-57F2D15AD74E</object-id>
            </tp:taxon-name><tp:taxon-status xmlns:xlink="http://www.w3.org/1999/xlink" xlink:type="simple">sp. nov.</tp:taxon-status><xref ref-type="fig" rid="F2">Figs 2</xref><xref ref-type="fig" rid="F3">, 3</xref><xref ref-type="fig" rid="F4">, 4</xref><xref ref-type="fig" rid="F5">, 5</xref><xref ref-type="fig" rid="F6">, 6</xref></tp:nomenclature><tp:treatment-sec sec-type="diagnosis" id="SECID0EYYAE"><title>Diagnosis.</title><p>Body 22.9–27.7 mm long in males. Six outer labial and cephalic sensilla papilliform, situated 19–21 µm from anterior end. Amphideal aperture located 37–40 µm from anterior end. Pharynx tubular without any valves or bulbs, tightly surrounded by the glandular tissue. Nerve ring situated ~ 40% of pharynx length from anterior end. Intestine well developed with wide lumen. Spicules slightly bent, 364–372 µm long. No pre- or postcloacal sensilla or supplements. Spinneret present.</p></tp:treatment-sec><tp:treatment-sec sec-type="type material" id="SECID0E4YAE"><title>Type material examined.</title><p>Three males (holotype and two paratypes). The holotype (<named-content xmlns:xlink="http://www.w3.org/1999/xlink" content-type="dwc:institutional_code" xlink:title="Senckenberg Museum, Frankfurt am Main, Germany" xlink:href="http://grbio.org/institution/senckenberg-museum" xlink:type="simple">SMF</named-content> 14457) and paratype (<named-content xmlns:xlink="http://www.w3.org/1999/xlink" content-type="dwc:institutional_code" xlink:title="Senckenberg Museum, Frankfurt am Main, Germany" xlink:href="http://grbio.org/institution/senckenberg-museum" xlink:type="simple">SMF</named-content> 14458) are deposited in the Senckenberg Museum, Frankfurt am Main, Germany. Paratype (<abbrev xmlns:xlink="http://www.w3.org/1999/xlink" xlink:title="A.V. Zhirmunsky National Scientific Center of Marine Biology FEB RAS, Vladivostok, Russia" id="ABBRID0ELZAE" xlink:type="simple">MIMB</abbrev> 42307) is deposited in the Zoological Museum of A.V. Zhirmunsky National Scientific Center of Marine Biology, Vladivostok, Russia.</p></tp:treatment-sec><tp:treatment-sec sec-type="material" id="SECID0EPZAE"><title>Other material examined.</title><p>One formalin-preserved specimen (male) and two DESS-preserved specimens (males). The Kuril-Kamchatka Trench, water depth 5477 m (<named-content xmlns:xlink="http://www.w3.org/1999/xlink" content-type="dwc:verbatimCoordinates" xlink:type="simple"><named-content content-type="geo-json" specific-use="{&#34;type&#34;:&#34;Point&#34;,&#34;coordinates&#34;:[151.100000,45.000000]}" id="NCID0EYZAE" xlink:type="simple">45.0°N, 151.1°E</named-content></named-content>), 6114 m depth (<named-content xmlns:xlink="http://www.w3.org/1999/xlink" content-type="dwc:verbatimCoordinates" xlink:type="simple"><named-content content-type="geo-json" specific-use="{&#34;type&#34;:&#34;Point&#34;,&#34;coordinates&#34;:[152.800000,45.900000]}" id="NCID0EA1AE" xlink:type="simple">45.9°N, 152.8°E</named-content></named-content>) Deposited in the Zoological Museum of A.V. Zhirmunsky National Scientific Center of Marine Biology, Vladivostok, Russia (<abbrev xmlns:xlink="http://www.w3.org/1999/xlink" xlink:title="A.V. Zhirmunsky National Scientific Center of Marine Biology FEB RAS, Vladivostok, Russia" id="ABBRID0EF1AE" xlink:type="simple">MIMB</abbrev> 42308).</p></tp:treatment-sec><tp:treatment-sec sec-type="type locality" id="SECID0EJ1AE"><title>Type locality.</title><p>The Kuril-Kamchatka Trench, water depth 8235 m (<named-content xmlns:xlink="http://www.w3.org/1999/xlink" content-type="dwc:verbatimCoordinates" xlink:type="simple"><named-content content-type="geo-json" specific-use="{&#34;type&#34;:&#34;Point&#34;,&#34;coordinates&#34;:[151.500000,44.700000]}" id="NCID0ES1AE" xlink:type="simple">44.7°N, 151.5°E</named-content></named-content>) (Fig. <xref ref-type="fig" rid="F1">1</xref>, Table <xref ref-type="table" rid="T1">1</xref>).</p></tp:treatment-sec><tp:treatment-sec sec-type="Additional locality" id="SECID0E61AE"><title>Additional locality.</title><p>The Kuril-Kamchatka Trench, water depth 5477 m (<named-content xmlns:xlink="http://www.w3.org/1999/xlink" content-type="dwc:verbatimCoordinates" xlink:type="simple"><named-content content-type="geo-json" specific-use="{&#34;type&#34;:&#34;Point&#34;,&#34;coordinates&#34;:[151.100000,45.000000]}" id="NCID0EI2AE" xlink:type="simple">45.0°N, 151.1°E</named-content></named-content>), 6114 m depth (<named-content xmlns:xlink="http://www.w3.org/1999/xlink" content-type="dwc:verbatimCoordinates" xlink:type="simple"><named-content content-type="geo-json" specific-use="{&#34;type&#34;:&#34;Point&#34;,&#34;coordinates&#34;:[152.800000,45.900000]}" id="NCID0EQ2AE" xlink:type="simple">45.9°N, 152.8°E</named-content></named-content>) (Fig. <xref ref-type="fig" rid="F1">1</xref>, Table <xref ref-type="table" rid="T1">1</xref>).</p></tp:treatment-sec><tp:treatment-sec sec-type="etymology" id="SECID0E42AE"><title>Etymology.</title><p>Species name derived from the Latin <italic>profundus</italic> that means deepwater and refers to the deepwater habitat of described species.</p></tp:treatment-sec><tp:treatment-sec sec-type="Nucleotide sequences" id="SECID0EF3AE"><title>Nucleotide sequences.</title><p>GenBank accession numbers <ext-link xmlns:xlink="http://www.w3.org/1999/xlink" ext-link-type="gen" xlink:href="OP600452.1" xlink:type="simple">OP600452.1</ext-link>, <ext-link xmlns:xlink="http://www.w3.org/1999/xlink" ext-link-type="gen" xlink:href="OP600453.1" xlink:type="simple">OP600453.1</ext-link> (small subunit ribosomal RNA gene, partial sequence; internal transcribed spacer 1, 5.8S ribosomal RNA gene, and internal transcribed spacer 2, complete sequence; and large subunit ribosomal RNA gene, partial sequence); <ext-link xmlns:xlink="http://www.w3.org/1999/xlink" ext-link-type="gen" xlink:href="OP407645.1" xlink:type="simple">OP407645.1</ext-link>, <ext-link xmlns:xlink="http://www.w3.org/1999/xlink" ext-link-type="gen" xlink:href="OP407646.1" xlink:type="simple">OP407646.1</ext-link> (large subunit ribosomal RNA gene, partial sequence).</p></tp:treatment-sec><tp:treatment-sec sec-type="description" id="SECID0E63AE"><title>Description.</title><p>Large nematodes, 22.9–27.7 mm long, with an average diameter 0.2–0.4 mm. Body cylindrical, tapering towards both extremities (Figs <xref ref-type="fig" rid="F2">2</xref>, <xref ref-type="fig" rid="F3">3</xref>). The cuticle finely striated under <abbrev xmlns:xlink="http://www.w3.org/1999/xlink" xlink:title="scanning electron microscope" id="ABBRID0EN4AE" xlink:type="simple">SEM</abbrev>, and thin (~ 5 µm; Fig. <xref ref-type="fig" rid="F6">6</xref>). Hypodermis and muscle layers are thin, cords are prominent (Fig. <xref ref-type="fig" rid="F5">5</xref>). Body pores distinct, irregularly arranged. Measurements tabulated in Table <xref ref-type="table" rid="T2">2</xref>.</p><fig id="F2" position="float" orientation="portrait"><object-id xmlns:xlink="http://www.w3.org/1999/xlink" content-type="doi" xlink:type="simple">10.3897/zookeys.1189.111825.figure2</object-id><object-id xmlns:xlink="http://www.w3.org/1999/xlink" content-type="arpha" xlink:type="simple">E6DF09A3-1A4E-58EF-88A6-2A35ED01B545</object-id><label>Figure 2.</label><caption><p>Examined species of <italic><tp:taxon-name><tp:taxon-name-part taxon-name-part-type="genus" reg="Aborjinia">Aborjinia</tp:taxon-name-part></tp:taxon-name></italic>, entire bodies, light microscopy <bold>A</bold><italic><tp:taxon-name><tp:taxon-name-part taxon-name-part-type="genus" reg="Aborjinia">Aborjinia</tp:taxon-name-part></tp:taxon-name></italic> sp., female (assembled panorama) <bold>B</bold><italic><tp:taxon-name><tp:taxon-name-part taxon-name-part-type="genus" reg="Terebelus">Terebelus</tp:taxon-name-part></tp:taxon-name></italic> sp. with juvenile of <italic><tp:taxon-name><tp:taxon-name-part taxon-name-part-type="genus" reg="Aborjinia">Aborjinia</tp:taxon-name-part></tp:taxon-name></italic> sp. <bold>C</bold><italic><tp:taxon-name><tp:taxon-name-part taxon-name-part-type="genus" reg="Aborjinia">Aborjinia</tp:taxon-name-part><tp:taxon-name-part taxon-name-part-type="species" reg="profunda">profunda</tp:taxon-name-part></tp:taxon-name></italic> sp. nov., male. Scale bars: 5000 µm.</p></caption><graphic xmlns:xlink="http://www.w3.org/1999/xlink" xlink:href="zookeys-1189-231_article-111825__-g002.jpg" position="float" orientation="portrait" xlink:type="simple" id="oo_968820.jpg"><uri content-type="original_file" xlink:type="simple">https://binary.pensoft.net/fig/968820</uri></graphic></fig><fig id="F3" position="float" orientation="portrait"><object-id xmlns:xlink="http://www.w3.org/1999/xlink" content-type="doi" xlink:type="simple">10.3897/zookeys.1189.111825.figure3</object-id><object-id xmlns:xlink="http://www.w3.org/1999/xlink" content-type="arpha" xlink:type="simple">F98C624E-CD4C-5F9A-942D-535E267F93D4</object-id><label>Figure 3.</label><caption><p><italic><tp:taxon-name><tp:taxon-name-part taxon-name-part-type="genus" reg="Aborjinia">Aborjinia</tp:taxon-name-part><tp:taxon-name-part taxon-name-part-type="species" reg="profunda">profunda</tp:taxon-name-part></tp:taxon-name></italic> sp. nov. <bold>A</bold> anterior end of male <bold>B</bold> head of male <bold>C</bold> male reproductive system <bold>D</bold> male tail. Abbreviation: c.s – cephalic sensilla. Scale bars: 100 µm (<bold>B</bold>); 200 µm (<bold>D</bold>); 500 µm (<bold>A</bold>); 2000 µm (<bold>C</bold>).</p></caption><graphic xmlns:xlink="http://www.w3.org/1999/xlink" xlink:href="zookeys-1189-231_article-111825__-g003.jpg" position="float" orientation="portrait" xlink:type="simple" id="oo_968821.jpg"><uri content-type="original_file" xlink:type="simple">https://binary.pensoft.net/fig/968821</uri></graphic></fig><table-wrap id="T2" position="float" orientation="portrait"><label>Table 2.</label><caption><p>Morphometrics (μm) of <italic><tp:taxon-name><tp:taxon-name-part taxon-name-part-type="genus" reg="Aborjinia">Aborjinia</tp:taxon-name-part><tp:taxon-name-part taxon-name-part-type="species" reg="profunda">profunda</tp:taxon-name-part></tp:taxon-name></italic> sp. nov. and <italic><tp:taxon-name><tp:taxon-name-part taxon-name-part-type="genus" reg="Aborjinia">Aborjinia</tp:taxon-name-part></tp:taxon-name></italic> sp. (abbreviations of characters defined in the Materials and methods).</p></caption><table id="TID0ECKAI" rules="all"><tbody><tr><th rowspan="2" colspan="1"/><th rowspan="1" colspan="3"><italic><tp:taxon-name><tp:taxon-name-part taxon-name-part-type="genus" reg="Aborjinia">Aborjinia</tp:taxon-name-part><tp:taxon-name-part taxon-name-part-type="species" reg="profunda">profunda</tp:taxon-name-part></tp:taxon-name></italic> sp. nov.</th><th rowspan="1" colspan="1"><italic><tp:taxon-name><tp:taxon-name-part taxon-name-part-type="genus" reg="Aborjinia">Aborjinia</tp:taxon-name-part></tp:taxon-name></italic> sp.</th></tr><tr><th rowspan="1" colspan="1">HT♂</th><th rowspan="1" colspan="1">♂</th><th rowspan="1" colspan="1">♂</th><th rowspan="1" colspan="1">HT ♀</th></tr><tr><td rowspan="1" colspan="1">L</td><td rowspan="1" colspan="1">27740</td><td rowspan="1" colspan="1">22900</td><td rowspan="1" colspan="1">25700</td><td rowspan="1" colspan="1">172000</td></tr><tr><td rowspan="1" colspan="1">Tail length</td><td rowspan="1" colspan="1">263</td><td rowspan="1" colspan="1">218</td><td rowspan="1" colspan="1">193</td><td rowspan="1" colspan="1">524</td></tr><tr><td rowspan="1" colspan="1">Nerve ring from anterior end</td><td rowspan="1" colspan="1">500</td><td rowspan="1" colspan="1">513</td><td rowspan="1" colspan="1">501</td><td rowspan="1" colspan="1"/></tr><tr><td rowspan="1" colspan="1">Head diam. at level of cephalic setae</td><td rowspan="1" colspan="1">91</td><td rowspan="1" colspan="1">83</td><td rowspan="1" colspan="1">87</td><td rowspan="1" colspan="1"/></tr><tr><td rowspan="1" colspan="1">Anal body diam.</td><td rowspan="1" colspan="1">289</td><td rowspan="1" colspan="1">217</td><td rowspan="1" colspan="1">230</td><td rowspan="1" colspan="1">467</td></tr><tr><td rowspan="1" colspan="1">Maximum body diam.</td><td rowspan="1" colspan="1">355</td><td rowspan="1" colspan="1">264</td><td rowspan="1" colspan="1">290</td><td rowspan="1" colspan="1">850</td></tr><tr><td rowspan="1" colspan="1">Pharyngeal length</td><td rowspan="1" colspan="1">1250</td><td rowspan="1" colspan="1">1199</td><td rowspan="1" colspan="1">1158</td><td rowspan="1" colspan="1">2148</td></tr><tr><td rowspan="1" colspan="1">Amphid from anterior end</td><td rowspan="1" colspan="1">33</td><td rowspan="1" colspan="1">37</td><td rowspan="1" colspan="1">43</td><td rowspan="1" colspan="1"/></tr><tr><td rowspan="1" colspan="1">Spicule length</td><td rowspan="1" colspan="1">364</td><td rowspan="1" colspan="1">297</td><td rowspan="1" colspan="1">335</td><td rowspan="1" colspan="1"/></tr><tr><td rowspan="1" colspan="1">Renetta cells from anterior end</td><td rowspan="1" colspan="1">792</td><td rowspan="1" colspan="1">742</td><td rowspan="1" colspan="1">725</td><td rowspan="1" colspan="1">5053</td></tr><tr><td rowspan="1" colspan="1">a</td><td rowspan="1" colspan="1">78.1</td><td rowspan="1" colspan="1">86.7</td><td rowspan="1" colspan="1">88.6</td><td rowspan="1" colspan="1">202.3</td></tr><tr><td rowspan="1" colspan="1">b</td><td rowspan="1" colspan="1">22.2</td><td rowspan="1" colspan="1">19.1</td><td rowspan="1" colspan="1">22.2</td><td rowspan="1" colspan="1">78.8</td></tr><tr><td rowspan="1" colspan="1">c</td><td rowspan="1" colspan="1">105.5</td><td rowspan="1" colspan="1">105</td><td rowspan="1" colspan="1">133.2</td><td rowspan="1" colspan="1">328.2</td></tr><tr><td rowspan="1" colspan="1">c’</td><td rowspan="1" colspan="1">0.91</td><td rowspan="1" colspan="1">1</td><td rowspan="1" colspan="1">0.83</td><td rowspan="1" colspan="1">1.1</td></tr></tbody></table></table-wrap><p><bold><italic>Head</italic></bold> narrow, bluntly rounded with three lips. Inner labial sensilla papilliform, hardly visible under light microscope. Papilliform outer labial sensilla and cephalic sensilla in one circle, 1–2 µm long, situated 19–21 µm from anterior end (Fig. <xref ref-type="fig" rid="F6">6A, B</xref>). Amphideal opening pore-like, located 37–40 µm from anterior end. Pharynx tubular without any valves or bulbs, tightly surrounded by the glandular tissue (Figs <xref ref-type="fig" rid="F3">3A</xref>, <xref ref-type="fig" rid="F4">4</xref>). Nerve ring situated ~ 40% of pharynx length from anterior end. Intestine well developed with wide lumen. Ventral gland consists of two cells. Cell bodies ~ 80 μm long and 75 μm wide (~ 30% of corresponding body diam.), arranged in tandem and situated 725–792 µm from anterior end (Fig. <xref ref-type="fig" rid="F4">4D, E</xref>). Excretory pore not observed.</p><fig id="F4" position="float" orientation="portrait"><object-id xmlns:xlink="http://www.w3.org/1999/xlink" content-type="doi" xlink:type="simple">10.3897/zookeys.1189.111825.figure4</object-id><object-id xmlns:xlink="http://www.w3.org/1999/xlink" content-type="arpha" xlink:type="simple">6934DF52-80FD-5F97-9B76-3D0F82D5F6ED</object-id><label>Figure 4.</label><caption><p><italic><tp:taxon-name><tp:taxon-name-part taxon-name-part-type="genus" reg="Aborjinia">Aborjinia</tp:taxon-name-part><tp:taxon-name-part taxon-name-part-type="species" reg="profunda">profunda</tp:taxon-name-part></tp:taxon-name></italic> sp. nov., male. Light microscopy, DIC <bold>A–C</bold> head <bold>D, E</bold> cellular bodies of the cervical excretory gland <bold>F</bold> crystalloid bodies <bold>G, H</bold> posterior end region <bold>I</bold> the vesicula seminalis region. Abbreviations: a – amphid, a.t. – anterior testis, c.s. – cephalic sensillum, c.e.g. – cervical excretory gland, n.r. – nerve ring, p.t. – posterior testis, s. – spinneret, sp. – spicules, vd – vas deferens. Scale bars: 50 µm.</p></caption><graphic xmlns:xlink="http://www.w3.org/1999/xlink" xlink:href="zookeys-1189-231_article-111825__-g004.jpg" position="float" orientation="portrait" xlink:type="simple" id="oo_968822.jpg"><uri content-type="original_file" xlink:type="simple">https://binary.pensoft.net/fig/968822</uri></graphic></fig><fig id="F5" position="float" orientation="portrait"><object-id xmlns:xlink="http://www.w3.org/1999/xlink" content-type="doi" xlink:type="simple">10.3897/zookeys.1189.111825.figure5</object-id><object-id xmlns:xlink="http://www.w3.org/1999/xlink" content-type="arpha" xlink:type="simple">C3B532DA-C8DC-5EF3-8139-FD64D0360557</object-id><label>Figure 5.</label><caption><p><italic><tp:taxon-name><tp:taxon-name-part taxon-name-part-type="genus" reg="Aborjinia">Aborjinia</tp:taxon-name-part><tp:taxon-name-part taxon-name-part-type="species" reg="profunda">profunda</tp:taxon-name-part></tp:taxon-name></italic> sp. nov. Light microphotographs of transverse sections <bold>A</bold> buccal cavity at the upper level of the head (h) <bold>B</bold> buccal cavity surrounded with pharyngeal glands <bold>C</bold> pharyngeal region tightly filled with pharyngeal glands bodies <bold>D</bold> midbody with intestine and gonad <bold>E</bold> posterior region at the level of distal part of spicules <bold>F</bold> posterior region close to cloacal opening. Abbreviation: bc – buccal cavity, c – cloaca, cu – cuticle, gc – germinal cells, h – heilostoma, i – intestine, lc – lateral chords, pg – pharyngeal glands, s – spicules, vc – ventral chords. Scale bars: 20 µm (<bold>A–C</bold>); 50 µm (<bold>E, F</bold>); 100 µm (<bold>D</bold>).</p></caption><graphic xmlns:xlink="http://www.w3.org/1999/xlink" xlink:href="zookeys-1189-231_article-111825__-g005.jpg" position="float" orientation="portrait" xlink:type="simple" id="oo_968823.jpg"><uri content-type="original_file" xlink:type="simple">https://binary.pensoft.net/fig/968823</uri></graphic></fig><fig id="F6" position="float" orientation="portrait"><object-id xmlns:xlink="http://www.w3.org/1999/xlink" content-type="doi" xlink:type="simple">10.3897/zookeys.1189.111825.figure6</object-id><object-id xmlns:xlink="http://www.w3.org/1999/xlink" content-type="arpha" xlink:type="simple">49ECECA1-C2F1-5B2F-937B-65F505B5ABBA</object-id><label>Figure 6.</label><caption><p><italic><tp:taxon-name><tp:taxon-name-part taxon-name-part-type="genus" reg="Aborjinia">Aborjinia</tp:taxon-name-part><tp:taxon-name-part taxon-name-part-type="species" reg="profunda">profunda</tp:taxon-name-part></tp:taxon-name></italic> sp. nov. <abbrev xmlns:xlink="http://www.w3.org/1999/xlink" xlink:title="scanning electron microscope" id="ABBRID0EAOAG" xlink:type="simple">SEM</abbrev><bold>A</bold> anterior end of male <bold>B</bold> head of the male <bold>C</bold> amphideal fovea <bold>D</bold> posterior end of the male <bold>E</bold> spicules protruding from cloacal opening <bold>F</bold> spicules <bold>G</bold> tail tip with spinneret opening. Scale bars: 2 µm (<bold>C</bold>); 20 µm (<bold>B, D, E, F, G</bold>); 100 µm (<bold>A</bold>).</p></caption><graphic xmlns:xlink="http://www.w3.org/1999/xlink" xlink:href="zookeys-1189-231_article-111825__-g006.jpg" position="float" orientation="portrait" xlink:type="simple" id="oo_968824.jpg"><uri content-type="original_file" xlink:type="simple">https://binary.pensoft.net/fig/968824</uri></graphic></fig><p><bold><italic>Male reproductive system</italic></bold> didelphic, testes outstretched. Spicules paired, symmetrical, slightly bent, 364–372 µm long (Figs <xref ref-type="fig" rid="F3">3</xref>, <xref ref-type="fig" rid="F4">4</xref>). Gubernaculum not found. No pre- or postcloacal sensilla or supplements. Rectum and anal opening functional. Tail conical with terminal spinneret, caudal glands not observed.</p></tp:treatment-sec><tp:treatment-sec sec-type="remarks" id="SECID0EMPAG"><title>Remarks.</title><p>The new species differs from <italic><tp:taxon-name><tp:taxon-name-part taxon-name-part-type="genus" reg="Aborjinia">A.</tp:taxon-name-part><tp:taxon-name-part taxon-name-part-type="species" reg="eulagiscae">eulagiscae</tp:taxon-name-part></tp:taxon-name></italic> by the location of the ventral gland cell bodies (posterior to the nerve ring vs posterior to the cardia), by the smaller body size (23–28 mm vs 103–132 mm), and the shorter tail (193–263 µm vs 500–850 µm).</p></tp:treatment-sec><tp:treatment-sec><!--Section generated to contain objects referenced in tp:taxon-treatment.--><fig id="F1" position="float" orientation="portrait"><object-id xmlns:xlink="http://www.w3.org/1999/xlink" content-type="doi" xlink:type="simple">10.3897/zookeys.1189.111825.figure1</object-id><object-id xmlns:xlink="http://www.w3.org/1999/xlink" content-type="arpha" xlink:type="simple">75D26341-D3AD-5632-9A87-36DD8F50F59C</object-id><label>Figure 1.</label><caption><p>Map of the investigated area. Dots indicate sampled stations: A1 – <italic><tp:taxon-name><tp:taxon-name-part taxon-name-part-type="genus" reg="Aborjinia">Aborjinia</tp:taxon-name-part></tp:taxon-name></italic> sp. juvenile; A2 – <italic><tp:taxon-name><tp:taxon-name-part taxon-name-part-type="genus" reg="Aborjinia">Aborjinia</tp:taxon-name-part></tp:taxon-name></italic> sp. female; A3 – <italic><tp:taxon-name><tp:taxon-name-part taxon-name-part-type="genus" reg="Aborjinia">Aborjinia</tp:taxon-name-part><tp:taxon-name-part taxon-name-part-type="species" reg="profunda">profunda</tp:taxon-name-part></tp:taxon-name></italic> sp. nov. male.</p></caption><graphic xmlns:xlink="http://www.w3.org/1999/xlink" xlink:href="zookeys-1189-231_article-111825__-g001.jpg" position="float" orientation="portrait" xlink:type="simple" id="oo_969092.jpg"><uri content-type="original_file" xlink:type="simple">https://binary.pensoft.net/fig/969092</uri></graphic></fig><table-wrap id="T1" position="float" orientation="portrait"><label>Table 1.</label><caption><p>Localities, depth, and sampling data.</p></caption><table id="TID0EZ1BG" rules="all"><tbody><tr><th rowspan="1" colspan="1">Species</th><th rowspan="1" colspan="1">Cruise</th><th rowspan="1" colspan="1">Gear</th><th rowspan="1" colspan="1">Area</th><th rowspan="1" colspan="1">GPS Coordinates</th><th rowspan="1" colspan="1">Depth [m]</th><th rowspan="1" colspan="1">Date [y/m/d]</th><th rowspan="1" colspan="1">Comments</th></tr><tr><td rowspan="1" colspan="1"><italic><tp:taxon-name><tp:taxon-name-part taxon-name-part-type="genus" reg="Aborjinia">Aborjinia</tp:taxon-name-part></tp:taxon-name></italic> sp. (specimen M11)</td><td rowspan="1" colspan="1">SokhoBio</td><td rowspan="1" colspan="1">Epibenthic sledge</td><td rowspan="1" colspan="1">6</td><td rowspan="1" colspan="1">
                  <named-content xmlns:xlink="http://www.w3.org/1999/xlink" content-type="dwc:verbatimCoordinates" xlink:type="simple">
                    <named-content content-type="geo-json" specific-use="{&#34;type&#34;:&#34;Point&#34;,&#34;coordinates&#34;:[150.000000,48.000000]}" id="NCID0E1PAC" xlink:type="simple">48.0°N, 150.0°E</named-content>
                  </named-content>
                </td><td rowspan="1" colspan="1">3347</td><td rowspan="1" colspan="1">2015/07/20</td><td rowspan="1" colspan="1">juvenile in body cavity of <italic><tp:taxon-name><tp:taxon-name-part taxon-name-part-type="genus" reg="Terebellides">Terebellides</tp:taxon-name-part></tp:taxon-name></italic> sp.</td></tr><tr><td rowspan="1" colspan="1"><italic><tp:taxon-name><tp:taxon-name-part taxon-name-part-type="genus" reg="Aborjinia">Aborjinia</tp:taxon-name-part></tp:taxon-name></italic> sp. (specimen M10)</td><td rowspan="1" colspan="1">SokhoBio</td><td rowspan="1" colspan="1">Agassiz trawl</td><td rowspan="1" colspan="1">9</td><td rowspan="1" colspan="1">
                  <named-content xmlns:xlink="http://www.w3.org/1999/xlink" content-type="dwc:verbatimCoordinates" xlink:type="simple">
                    <named-content content-type="geo-json" specific-use="{&#34;type&#34;:&#34;Point&#34;,&#34;coordinates&#34;:[152.100000,46.200000]}" id="NCID0ENBAE" xlink:type="simple">46.2°N, 152.1°E</named-content>
                  </named-content>
                </td><td rowspan="1" colspan="1">3374</td><td rowspan="1" colspan="1">2015/07/25-27</td><td rowspan="1" colspan="1">female</td></tr><tr><td rowspan="1" colspan="1"><italic><tp:taxon-name><tp:taxon-name-part taxon-name-part-type="genus" reg="Aborjinia">Aborjinia</tp:taxon-name-part><tp:taxon-name-part taxon-name-part-type="species" reg="profunda">profunda</tp:taxon-name-part></tp:taxon-name></italic> sp. nov.</td><td rowspan="1" colspan="1">KuramBio II</td><td rowspan="1" colspan="1">Agassiz trawl</td><td rowspan="1" colspan="1">A6</td><td rowspan="1" colspan="1">
                  <named-content xmlns:xlink="http://www.w3.org/1999/xlink" content-type="dwc:verbatimCoordinates" xlink:type="simple">
                    <named-content content-type="geo-json" specific-use="{&#34;type&#34;:&#34;Point&#34;,&#34;coordinates&#34;:[152.800000,45.900000]}" id="NCID0E2CAE" xlink:type="simple">45.9°N, 152.8°E</named-content>
                  </named-content>
                </td><td rowspan="1" colspan="1">6114</td><td rowspan="1" colspan="1">2016/08/25-27</td><td rowspan="1" colspan="1">male</td></tr><tr><td rowspan="1" colspan="1"><italic><tp:taxon-name><tp:taxon-name-part taxon-name-part-type="genus" reg="Aborjinia">Aborjinia</tp:taxon-name-part><tp:taxon-name-part taxon-name-part-type="species" reg="profunda">profunda</tp:taxon-name-part></tp:taxon-name></italic> sp. nov.</td><td rowspan="1" colspan="1">KuramBio II</td><td rowspan="1" colspan="1">Box corer, Agassiz trawl</td><td rowspan="1" colspan="1">A9</td><td rowspan="1" colspan="1">
                  <named-content xmlns:xlink="http://www.w3.org/1999/xlink" content-type="dwc:verbatimCoordinates" xlink:type="simple">
                    <named-content content-type="geo-json" specific-use="{&#34;type&#34;:&#34;Point&#34;,&#34;coordinates&#34;:[151.500000,44.700000]}" id="NCID0EJEAE" xlink:type="simple">44.7°N, 151.5°E</named-content>
                  </named-content>
                </td><td rowspan="1" colspan="1">8235</td><td rowspan="1" colspan="1">2016/09/12-17</td><td rowspan="1" colspan="1">15 males</td></tr><tr><td rowspan="1" colspan="1"><italic><tp:taxon-name><tp:taxon-name-part taxon-name-part-type="genus" reg="Aborjinia">Aborjinia</tp:taxon-name-part><tp:taxon-name-part taxon-name-part-type="species" reg="profunda">profunda</tp:taxon-name-part></tp:taxon-name></italic> sp. nov.</td><td rowspan="1" colspan="1">KuramBio II</td><td rowspan="1" colspan="1">Epibenthic sledge</td><td rowspan="1" colspan="1">A10</td><td rowspan="1" colspan="1">
                  <named-content xmlns:xlink="http://www.w3.org/1999/xlink" content-type="dwc:verbatimCoordinates" xlink:type="simple">
                    <named-content content-type="geo-json" specific-use="{&#34;type&#34;:&#34;Point&#34;,&#34;coordinates&#34;:[151.100000,45.000000]}" id="NCID0EXFAE" xlink:type="simple">45.0°N, 151.1°E</named-content>
                  </named-content>
                </td><td rowspan="1" colspan="1">5477</td><td rowspan="1" colspan="1">2016/09/16</td><td rowspan="1" colspan="1">male</td></tr><tr><td rowspan="1" colspan="1"><italic><tp:taxon-name><tp:taxon-name-part taxon-name-part-type="genus" reg="Leptosomatides">Leptosomatides</tp:taxon-name-part></tp:taxon-name></italic> sp. (specimen L1, L2)</td><td rowspan="1" colspan="1">56 cruise of RV Akademic Oparin</td><td rowspan="1" colspan="1">Scuba-diver</td><td rowspan="1" colspan="1">49</td><td rowspan="1" colspan="1">
                  <named-content xmlns:xlink="http://www.w3.org/1999/xlink" content-type="dwc:verbatimCoordinates" xlink:type="simple">
                    <named-content content-type="geo-json" specific-use="{&#34;type&#34;:&#34;Point&#34;,&#34;coordinates&#34;:[138.064650,56.423417]}" id="NCID0EBHAE" xlink:type="simple">56°25.405'N, 138°03.879'E</named-content>
                  </named-content>
                </td><td rowspan="1" colspan="1">4-9</td><td rowspan="1" colspan="1">2019/08/02</td><td rowspan="1" colspan="1">female and juvenile</td></tr></tbody></table></table-wrap></tp:treatment-sec></tp:taxon-treatment>
