# Supplementary material for: ﻿New deep-sea species of Aborjinia (Nematoda, Leptosomatidae) from the North-Western Pacific: an integrative taxonomy and phylogeny
Source: Zookeys. 2024 Jan 17;1189:231–56. doi: 10.3897/zookeys.1189.111825 (PMC10809327; doi:10.3897/zookeys.1189.111825)
Supplement: XML Treatment for Aborjinia [file zookeys.1189.111825-treatment4.xml]

<!DOCTYPE tp:taxon-treatment
  PUBLIC "-//TaxonX//DTD Taxonomic Treatment Publishing DTD v0 20100105//EN" "tax-treatment-NSO.dtd">
<tp:taxon-treatment xmlns:tp="http://www.plazi.org/taxpub"><tp:treatment-meta><kwd-group><label>Taxon classification</label><kwd>
                <named-content content-type="kingdom">Animalia</named-content>
              </kwd><kwd>
                <named-content content-type="order">Enoplida</named-content>
              </kwd><kwd>
                <named-content content-type="family">Leptosomatidae</named-content>
              </kwd></kwd-group><mixed-citation publication-type="journal"><person-group><name><surname>Zograf</surname><given-names>Julia K.</given-names></name><name><surname>Semenchenko</surname><given-names>Alexander A.</given-names></name><name><surname>Mordukhovich</surname><given-names>Vladimir V.</given-names></name></person-group><article-title>﻿New deep-sea species of <italic><tp:taxon-name><tp:taxon-name-part taxon-name-part-type="genus" reg="Aborjinia">Aborjinia</tp:taxon-name-part></tp:taxon-name></italic> (<tp:taxon-name><tp:taxon-name-part taxon-name-part-type="phylum">Nematoda</tp:taxon-name-part></tp:taxon-name>, <tp:taxon-name><tp:taxon-name-part taxon-name-part-type="family">Leptosomatidae</tp:taxon-name-part></tp:taxon-name>) from the North-Western Pacific: an integrative taxonomy and phylogeny</article-title><source>Zookeys</source><day>17</day><month>01</month><year>2024</year><volume>1189</volume><fpage>231</fpage><lpage>256</lpage><pub-id pub-id-type="doi">10.3897/zookeys.1189.111825</pub-id></mixed-citation></tp:treatment-meta><tp:nomenclature><label>﻿</label><tp:taxon-name>
              <object-id xmlns:xlink="http://www.w3.org/1999/xlink" content-type="arpha" xlink:type="simple">BCCF9A45-DFA2-5D5D-AFC3-128C6A22AD91</object-id>
              <tp:taxon-name-part taxon-name-part-type="genus" reg="Aborjinia">Aborjinia</tp:taxon-name-part>
            </tp:taxon-name><tp:taxon-authority>sp.</tp:taxon-authority><xref ref-type="fig" rid="F7">Figs 7</xref><xref ref-type="fig" rid="F8">, 8</xref></tp:nomenclature><tp:treatment-sec sec-type="material" id="SECID0EGRAG"><title>Material examined.</title><p>Anterior and posterior parts of the DESS fixed female. Eastern slope of the Kuril Islands, water depth 3374 m (Fig. <xref ref-type="fig" rid="F1">1</xref>, Table <xref ref-type="table" rid="T1">1</xref>).</p></tp:treatment-sec><tp:treatment-sec sec-type="GenBank accession numbers" id="SECID0EURAG"><title>GenBank accession numbers.</title><p><ext-link xmlns:xlink="http://www.w3.org/1999/xlink" ext-link-type="gen" xlink:href="OP600454.1" xlink:type="simple">OP600454.1</ext-link> (small subunit ribosomal RNA gene, partial sequence; internal transcribed spacer 1, 5.8S ribosomal RNA gene, and internal transcribed spacer 2, complete sequence; and large subunit ribosomal RNA gene, partial sequence); <ext-link xmlns:xlink="http://www.w3.org/1999/xlink" ext-link-type="gen" xlink:href="OP407647.1" xlink:type="simple">OP407647.1</ext-link> (large subunit ribosomal RNA gene, partial sequence).</p></tp:treatment-sec><tp:treatment-sec sec-type="description" id="SECID0EESAG"><title>Description.</title><p>Body opaque, cylindrical, slightly narrowing to both ends, 17.2 cm long (Figs <xref ref-type="fig" rid="F2">2</xref>, <xref ref-type="fig" rid="F7">7</xref>). Cuticle smooth under the light microscope. Inner labial sensilla papilliform, hardly visible under light microscope. Papilliform outer labial sensilla and cephalic sensilla in one circle (Fig. <xref ref-type="fig" rid="F8">8C</xref>). Amphideal opening pore-like. Buccal cavity small, narrow. Pharynx tubular without any valves or bulbs, cardia small. Intestinal lumen distinct only in its anterior most part. Secretory-excretory system consists of two big cells situated 5053 µm from anterior end (Fig. <xref ref-type="fig" rid="F8">8F</xref>). Excretory pore not observed. Reproductive system didelphic, amphidelphic with outstretched ovaries. Uteri large, tubular. Vulva located at midbody, a transverse slit. Tail conico-cylindrical. Anal opening present. Spinneret very vestigial (Fig. <xref ref-type="fig" rid="F8">8D</xref>), caudal glands not observed.</p><fig id="F7" position="float" orientation="portrait"><object-id xmlns:xlink="http://www.w3.org/1999/xlink" content-type="doi" xlink:type="simple">10.3897/zookeys.1189.111825.figure7</object-id><object-id xmlns:xlink="http://www.w3.org/1999/xlink" content-type="arpha" xlink:type="simple">4A1D5FEC-694E-526A-9D1F-AC714C9D6693</object-id><label>Figure 7.</label><caption><p><italic><tp:taxon-name><tp:taxon-name-part taxon-name-part-type="genus" reg="Aborjinia">Aborjinia</tp:taxon-name-part></tp:taxon-name></italic> sp. <bold>A</bold> anterior end of female <bold>B</bold> head end of female <bold>C</bold> tail of female. Scale bars: 250 µm (<bold>B</bold>); 500 µm (<bold>C</bold>); 1000 µm (<bold>A</bold>).</p></caption><graphic xmlns:xlink="http://www.w3.org/1999/xlink" xlink:href="zookeys-1189-231_article-111825__-g007.jpg" position="float" orientation="portrait" xlink:type="simple" id="oo_968825.jpg"><uri content-type="original_file" xlink:type="simple">https://binary.pensoft.net/fig/968825</uri></graphic></fig><fig id="F8" position="float" orientation="portrait"><object-id xmlns:xlink="http://www.w3.org/1999/xlink" content-type="doi" xlink:type="simple">10.3897/zookeys.1189.111825.figure8</object-id><object-id xmlns:xlink="http://www.w3.org/1999/xlink" content-type="arpha" xlink:type="simple">1348B88E-34C1-5DB0-B2DC-BDAC3300CB4E</object-id><label>Figure 8.</label><caption><p>Light microscopy, DIC. <italic><tp:taxon-name><tp:taxon-name-part taxon-name-part-type="genus" reg="Aborjinia">Aborjinia</tp:taxon-name-part></tp:taxon-name></italic> sp., female <bold>A</bold> anterior end <bold>B</bold> head <bold>C</bold> anterior end with cephalic sensilla <bold>D</bold> tail end with spinneret <bold>E</bold> pharynx-intestine connection <bold>F</bold> cellular bodies of the cervical excretory gland <bold>G</bold> ovary <bold>H</bold> vulva region. Abbreviation: c.e.g. – cervical excretory gland, h.s. – cephalic sensilla; i – intestine, o – ovary, o.l.s. – outer labial sensilla, ph – pharynx, v – vulva. Scale bars: 50 μm (<bold>C</bold>); 100 μm (<bold>D</bold>); 500 µm (<bold>A, B, E, F–H</bold>).</p></caption><graphic xmlns:xlink="http://www.w3.org/1999/xlink" xlink:href="zookeys-1189-231_article-111825__-g008.jpg" position="float" orientation="portrait" xlink:type="simple" id="oo_968826.jpg"><uri content-type="original_file" xlink:type="simple">https://binary.pensoft.net/fig/968826</uri></graphic></fig></tp:treatment-sec><tp:treatment-sec sec-type="Molecular analysis" id="SECID0EIVAG"><title>Molecular analysis.</title><p>In total, six specimens were sequenced for the 18S rDNA, 28S rDNA (D2-D3 region), and ITS (including ITS1, 5.8S rDNA, and <abbrev xmlns:xlink="http://www.w3.org/1999/xlink" xlink:title="Internal Transcriber Spacer 2" id="ABBRID0EOVAG" xlink:type="simple">ITS2</abbrev>) genes. Of these, two specimens belong to <italic><tp:taxon-name><tp:taxon-name-part taxon-name-part-type="genus" reg="Leptosomatides">Leptosomatides</tp:taxon-name-part></tp:taxon-name></italic> Filipjev, 1918, two specimens to <italic><tp:taxon-name><tp:taxon-name-part taxon-name-part-type="genus" reg="Aborjinia">Aborjinia</tp:taxon-name-part><tp:taxon-name-part taxon-name-part-type="species" reg="profunda">profunda</tp:taxon-name-part></tp:taxon-name></italic> sp. nov., and one female and one juvenile belong to <italic><tp:taxon-name><tp:taxon-name-part taxon-name-part-type="genus" reg="Aborjinia">Aborjinia</tp:taxon-name-part></tp:taxon-name></italic> sp. The sequence length of 18S rDNA was 1694–1716 bp (14 variable sites, 11 parsimony-informative characters), 28S rDNA – 659–671 bp (66 variable sites, 59 parsimony-informative characters). The length of ITS for the genus <italic><tp:taxon-name><tp:taxon-name-part taxon-name-part-type="genus" reg="Aborjinia">Aborjinia</tp:taxon-name-part></tp:taxon-name></italic> was 1054–1094 bp (61 variable sites, 9 parsimony-informative characters) whereas for <italic><tp:taxon-name><tp:taxon-name-part taxon-name-part-type="genus" reg="Leptosomatides">Leptosomatides</tp:taxon-name-part></tp:taxon-name></italic> sp. length was 1267 bp (3 variable sites).</p><p>To calculate genetic distances, as well as to reconstruct phylogenetic relationships, we used all available sequences of leptosomatids from GenBank (Suppl. materials <xref ref-type="supplementary-material" rid="S2">2</xref>, <xref ref-type="supplementary-material" rid="S3">3</xref>). The BI phylogeny using 18S rRNA reveal <italic><tp:taxon-name><tp:taxon-name-part taxon-name-part-type="genus" reg="Deontostoma">Deontostoma</tp:taxon-name-part></tp:taxon-name></italic> Filipjev, 1916 as the earliest branching lineage within <tp:taxon-name><tp:taxon-name-part taxon-name-part-type="family">Leptosomatidae</tp:taxon-name-part></tp:taxon-name>. However, this genus was shown to be polyphyletic which occupied two of the branches of the polytomous clade. A well supported clade (Bayesian PP, BPP = 1; ML bootstrap value percent, ML = 89) united the four samples of <italic><tp:taxon-name><tp:taxon-name-part taxon-name-part-type="genus" reg="Pseudocella">Pseudocella</tp:taxon-name-part></tp:taxon-name></italic> Filipjev, 1927. Another moderately supported clade uniting <italic><tp:taxon-name><tp:taxon-name-part taxon-name-part-type="genus" reg="Thoracostoma">Thoracostoma</tp:taxon-name-part><tp:taxon-name-part taxon-name-part-type="species" reg="microlobatum">microlobatum</tp:taxon-name-part></tp:taxon-name></italic> and two species of genus <italic><tp:taxon-name><tp:taxon-name-part taxon-name-part-type="genus" reg="Proplatycoma">Proplatycoma</tp:taxon-name-part></tp:taxon-name></italic> Platonova, 1976 was uncovered (BPP = 0.78). Two species of <italic>Platonova</italic><xref ref-type="bibr" rid="B29">Mordukhovich et al., 2019</xref> and <italic><tp:taxon-name><tp:taxon-name-part taxon-name-part-type="genus" reg="Synonchus">Synonchus</tp:taxon-name-part></tp:taxon-name></italic> Cobb, 1894 were placed as monophyletic clade with moderate support (BPP = 0.96; ML = 98), whereas the placement of <italic><tp:taxon-name><tp:taxon-name-part taxon-name-part-type="genus" reg="Cylicolaimus">Cylicolaimus</tp:taxon-name-part></tp:taxon-name></italic> de Man, 1889 was unsupported. <italic><tp:taxon-name><tp:taxon-name-part taxon-name-part-type="genus" reg="Thoracostoma">Thoracostoma</tp:taxon-name-part><tp:taxon-name-part taxon-name-part-type="species" reg="trachygaster">trachygaster</tp:taxon-name-part></tp:taxon-name></italic> Hope, 1967 was sister to obtained sequences and <italic><tp:taxon-name><tp:taxon-name-part taxon-name-part-type="genus" reg="Paraborjinia">Paraborjinia</tp:taxon-name-part><tp:taxon-name-part taxon-name-part-type="species" reg="corallicola">corallicola</tp:taxon-name-part></tp:taxon-name></italic> (BPP = 0.99, ML = 86) and not monophyletic to <italic><tp:taxon-name><tp:taxon-name-part taxon-name-part-type="genus" reg="Thoracostoma">Thoracostoma</tp:taxon-name-part><tp:taxon-name-part taxon-name-part-type="species" reg="microlobatum">microlobatum</tp:taxon-name-part></tp:taxon-name></italic> and <italic><tp:taxon-name><tp:taxon-name-part taxon-name-part-type="genus" reg="Thoracostoma">Thoracostoma</tp:taxon-name-part></tp:taxon-name></italic> sp., rendering that genus polyphyletic. A clade containing two samples of <italic><tp:taxon-name><tp:taxon-name-part taxon-name-part-type="genus" reg="Leptosomatides">Leptosomatides</tp:taxon-name-part></tp:taxon-name></italic> (vouchers L1, L2) and a clade uniting samples of <italic><tp:taxon-name><tp:taxon-name-part taxon-name-part-type="genus" reg="Aborjinia">Aborjinia</tp:taxon-name-part></tp:taxon-name></italic> (excluding <italic><tp:taxon-name><tp:taxon-name-part taxon-name-part-type="genus" reg="Paraborjinia">Paraborjinia</tp:taxon-name-part><tp:taxon-name-part taxon-name-part-type="species" reg="corallicola">corallicola</tp:taxon-name-part></tp:taxon-name></italic>) and <italic><tp:taxon-name><tp:taxon-name-part taxon-name-part-type="genus" reg="Leptosomatides">Leptosomatides</tp:taxon-name-part></tp:taxon-name></italic> (<ext-link xmlns:xlink="http://www.w3.org/1999/xlink" ext-link-type="gen" xlink:href="HM564626" xlink:type="simple">HM564626</ext-link>) were high supported (BPP = 1; ML = 94 and BPP = 0.99; ML = 96, respectively). <italic><tp:taxon-name><tp:taxon-name-part taxon-name-part-type="genus" reg="Paraborjinia">Paraborjinia</tp:taxon-name-part><tp:taxon-name-part taxon-name-part-type="species" reg="corallicola">corallicola</tp:taxon-name-part></tp:taxon-name></italic> was sister to previous clade with high Bayesian support (BPP = 0.99, ML = 72).</p><p>The phylogenetic relationships using 28S rRNA reveals opposite topology compared with 18S rRNA. <italic><tp:taxon-name><tp:taxon-name-part taxon-name-part-type="genus" reg="Paraborjinia">Paraborjinia</tp:taxon-name-part><tp:taxon-name-part taxon-name-part-type="species" reg="corallicola">corallicola</tp:taxon-name-part></tp:taxon-name></italic>, the rest <italic><tp:taxon-name><tp:taxon-name-part taxon-name-part-type="genus" reg="Aborjinia">Aborjinia</tp:taxon-name-part></tp:taxon-name></italic> species and <italic><tp:taxon-name><tp:taxon-name-part taxon-name-part-type="genus" reg="Leptosomatides">Leptosomatides</tp:taxon-name-part></tp:taxon-name></italic> (vouchers L1, L2) were the earliest branching lineages but supports of these clades were moderate or low. Genus <italic><tp:taxon-name><tp:taxon-name-part taxon-name-part-type="genus" reg="Thoracostoma">Thoracostoma</tp:taxon-name-part></tp:taxon-name></italic> was also polyphyletic. <italic><tp:taxon-name><tp:taxon-name-part taxon-name-part-type="genus" reg="Deontostoma">Deontostoma</tp:taxon-name-part></tp:taxon-name></italic> was placed in one clade with <italic><tp:taxon-name><tp:taxon-name-part taxon-name-part-type="genus" reg="Thoracostoma">Thoracostoma</tp:taxon-name-part><tp:taxon-name-part taxon-name-part-type="species" reg="microlobatum">microlobatum</tp:taxon-name-part></tp:taxon-name></italic> (BPP = 0.99, ML = 83). <italic><tp:taxon-name><tp:taxon-name-part taxon-name-part-type="genus" reg="Pseudocella">Pseudocella</tp:taxon-name-part></tp:taxon-name></italic> and one out of three <italic><tp:taxon-name><tp:taxon-name-part taxon-name-part-type="genus" reg="Thoracostoma">Thoracostoma</tp:taxon-name-part></tp:taxon-name></italic> were sister to <italic>Platonova</italic> (including <italic><tp:taxon-name><tp:taxon-name-part taxon-name-part-type="genus" reg="Synonchus">Synonchus</tp:taxon-name-part></tp:taxon-name></italic>) (BPP = 0.95, ML = 88).</p><p>The average intergeneric p-distances within <tp:taxon-name><tp:taxon-name-part taxon-name-part-type="family">Leptosomatidae</tp:taxon-name-part></tp:taxon-name> were 1.96% (0.57%–4.66%) and 13.30% (9.15%–17.12%) for 18S rDNA and 28S rDNA respectively if the two non-monophyletic species <italic><tp:taxon-name><tp:taxon-name-part taxon-name-part-type="genus" reg="Thoracostoma">Thoracostoma</tp:taxon-name-part><tp:taxon-name-part taxon-name-part-type="species" reg="trachygaster">trachygaster</tp:taxon-name-part></tp:taxon-name></italic> and <italic><tp:taxon-name><tp:taxon-name-part taxon-name-part-type="genus" reg="Thoracostoma">Thoracostoma</tp:taxon-name-part><tp:taxon-name-part taxon-name-part-type="species" reg="microlobatum">microlobatum</tp:taxon-name-part></tp:taxon-name></italic> Allgén, 1947 as well as <italic><tp:taxon-name><tp:taxon-name-part taxon-name-part-type="genus" reg="Paraborjinia">Paraborjinia</tp:taxon-name-part><tp:taxon-name-part taxon-name-part-type="species" reg="corallicola">corallicola</tp:taxon-name-part></tp:taxon-name></italic> and the remaining <italic><tp:taxon-name><tp:taxon-name-part taxon-name-part-type="genus" reg="Aborjinia">Aborjinia</tp:taxon-name-part></tp:taxon-name></italic> belongs to different genera. Genus <italic><tp:taxon-name><tp:taxon-name-part taxon-name-part-type="genus" reg="Aborjinia">Aborjinia</tp:taxon-name-part></tp:taxon-name></italic> (including sequences <ext-link xmlns:xlink="http://www.w3.org/1999/xlink" ext-link-type="gen" xlink:href="HM564626" xlink:type="simple">HM564626</ext-link> and <ext-link xmlns:xlink="http://www.w3.org/1999/xlink" ext-link-type="gen" xlink:href="HM564855" xlink:type="simple">HM564855</ext-link>, excluding <italic><tp:taxon-name><tp:taxon-name-part taxon-name-part-type="genus" reg="Paraborjinia">Paraborjinia</tp:taxon-name-part><tp:taxon-name-part taxon-name-part-type="species" reg="corallicola">corallicola</tp:taxon-name-part></tp:taxon-name></italic>) differed from other genera of the family by 1.49% and 11.57% in average for 18S rDNA and 28S rDNA, respectively. Same values for genus <italic><tp:taxon-name><tp:taxon-name-part taxon-name-part-type="genus" reg="Leptosomatides">Leptosomatides</tp:taxon-name-part></tp:taxon-name></italic> were 1.71% and 13.84% and for <italic><tp:taxon-name><tp:taxon-name-part taxon-name-part-type="genus" reg="Paraborjinia">Paraborjinia</tp:taxon-name-part><tp:taxon-name-part taxon-name-part-type="species" reg="corallicola">corallicola</tp:taxon-name-part></tp:taxon-name></italic> were 3.78% and 16.15%, respectively.</p><p>The interspecific p-distance for 18S rDNA between <italic><tp:taxon-name><tp:taxon-name-part taxon-name-part-type="genus" reg="Aborjinia">Aborjinia</tp:taxon-name-part><tp:taxon-name-part taxon-name-part-type="species" reg="profunda">profunda</tp:taxon-name-part></tp:taxon-name></italic> sp. nov. and <italic><tp:taxon-name><tp:taxon-name-part taxon-name-part-type="genus" reg="Aborjinia">Aborjinia</tp:taxon-name-part></tp:taxon-name></italic> sp. (voucher M10) was 0.24%, for 28S rDNA this value was 1.82%, and for <abbrev xmlns:xlink="http://www.w3.org/1999/xlink" xlink:title="Internal Transcriber Spacer 2" id="ABBRID0EQBBG" xlink:type="simple">ITS2</abbrev> 5.78% (Table <xref ref-type="table" rid="T3">3</xref>). Using the programs RNA structure and 4SALE, homologous regions of <italic><tp:taxon-name><tp:taxon-name-part taxon-name-part-type="genus" reg="Aborjinia">Aborjinia</tp:taxon-name-part></tp:taxon-name></italic><abbrev xmlns:xlink="http://www.w3.org/1999/xlink" xlink:title="Internal Transcriber Spacer 2" id="ABBRID0E6BBG" xlink:type="simple">ITS2</abbrev> as well as <italic><tp:taxon-name><tp:taxon-name-part taxon-name-part-type="genus" reg="Aborjinia">Aborjinia</tp:taxon-name-part></tp:taxon-name></italic> sp. <ext-link xmlns:xlink="http://www.w3.org/1999/xlink" ext-link-type="gen" xlink:href="MZ504143" xlink:type="simple">MZ504143</ext-link> sequences were generally folded as comparable secondary structural motifs. Analyses revealed single secondary structure for all sequences contained four universal helices (Fig. <xref ref-type="fig" rid="F9">9</xref>). Comparison of sequences across taxa identified several hemi-compensatory base changes (hemi- <abbrev xmlns:xlink="http://www.w3.org/1999/xlink" xlink:title="Compensatory Base Changes" id="ABBRID0ETCBG" xlink:type="simple">CBCs</abbrev>, Table <xref ref-type="table" rid="T4">4</xref>, Fig. <xref ref-type="fig" rid="F9">9</xref>) which in turn belonged to different types of changes (H1-H3). Various comparison pairs of <italic><tp:taxon-name><tp:taxon-name-part taxon-name-part-type="genus" reg="Aborjinia">Aborjinia</tp:taxon-name-part></tp:taxon-name></italic> species gave 3–7 hemi-<abbrev xmlns:xlink="http://www.w3.org/1999/xlink" xlink:title="Compensatory Base Changes" id="ABBRID0EGDBG" xlink:type="simple">CBCs</abbrev> while no double-sided changes (CBC) were found (Table <xref ref-type="table" rid="T4">4</xref>).</p><fig id="F9" position="float" orientation="portrait"><object-id xmlns:xlink="http://www.w3.org/1999/xlink" content-type="doi" xlink:type="simple">10.3897/zookeys.1189.111825.figure9</object-id><object-id xmlns:xlink="http://www.w3.org/1999/xlink" content-type="arpha" xlink:type="simple">B66AEE98-36ED-5B09-BD97-C834D4350D17</object-id><label>Figure 9.</label><caption><p>Consensus <abbrev xmlns:xlink="http://www.w3.org/1999/xlink" xlink:title="Internal Transcriber Spacer 2" id="ABBRID0EWDBG" xlink:type="simple">ITS2</abbrev> secondary structure and the hemi compensatory base change (hemi-<abbrev xmlns:xlink="http://www.w3.org/1999/xlink" xlink:title="Compensatory Base Changes" id="ABBRID0E1DBG" xlink:type="simple">CBCs</abbrev>) derived from <italic><tp:taxon-name><tp:taxon-name-part taxon-name-part-type="genus" reg="Aborjinia">Aborjinia</tp:taxon-name-part></tp:taxon-name></italic> species. The four stems are labelled. Each type of base change (H1-H3) indicates by unique color. CU and GU change that relates to H1 or H2 depending on comparison pair.</p></caption><graphic xmlns:xlink="http://www.w3.org/1999/xlink" xlink:href="zookeys-1189-231_article-111825__-g009.jpg" position="float" orientation="portrait" xlink:type="simple" id="oo_968827.jpg"><uri content-type="original_file" xlink:type="simple">https://binary.pensoft.net/fig/968827</uri></graphic></fig><table-wrap id="T3" position="float" orientation="portrait"><label>Table 3.</label><caption><p>Interspecific p-distances (%) between the obtained sequences. Distances for ITS and 28S are above and below the diagonal, respectively (“-“ – data absent).</p></caption><table id="TID0EWYAI" rules="all"><tbody><tr><th rowspan="1" colspan="1">Taxon</th><th rowspan="1" colspan="1">1</th><th rowspan="1" colspan="1">2</th><th rowspan="1" colspan="1">3</th><th rowspan="1" colspan="1">4</th><th rowspan="1" colspan="1">5</th><th rowspan="1" colspan="1">6</th><th rowspan="1" colspan="1">7</th></tr><tr><td rowspan="1" colspan="1">1. <italic><tp:taxon-name><tp:taxon-name-part taxon-name-part-type="genus" reg="Aborjinia">Aborjinia</tp:taxon-name-part><tp:taxon-name-part taxon-name-part-type="species" reg="corallicola">corallicola</tp:taxon-name-part></tp:taxon-name></italic></td><td rowspan="1" colspan="1"/><td rowspan="1" colspan="1">–</td><td rowspan="1" colspan="1">–</td><td rowspan="1" colspan="1">–</td><td rowspan="1" colspan="1">–</td><td rowspan="1" colspan="1">–</td><td rowspan="1" colspan="1">–</td></tr><tr><td rowspan="1" colspan="1">2. <italic><tp:taxon-name><tp:taxon-name-part taxon-name-part-type="genus" reg="Aborjinia">Aborjinia</tp:taxon-name-part></tp:taxon-name></italic> sp. (specimen М10)</td><td rowspan="1" colspan="1">15.85</td><td rowspan="1" colspan="1"/><td rowspan="1" colspan="1">5.78</td><td rowspan="1" colspan="1">4.62</td><td rowspan="1" colspan="1">4.34</td><td rowspan="1" colspan="1">–</td><td rowspan="1" colspan="1">24.11</td></tr><tr><td rowspan="1" colspan="1">3. <italic><tp:taxon-name><tp:taxon-name-part taxon-name-part-type="genus" reg="Aborjinia">Aborjinia</tp:taxon-name-part><tp:taxon-name-part taxon-name-part-type="species" reg="profunda">profunda</tp:taxon-name-part></tp:taxon-name></italic> sp. nov.</td><td rowspan="1" colspan="1">16.46</td><td rowspan="1" colspan="1">1.82</td><td rowspan="1" colspan="1"/><td rowspan="1" colspan="1">3.47</td><td rowspan="1" colspan="1">4.34</td><td rowspan="1" colspan="1"/><td rowspan="1" colspan="1">23.21</td></tr><tr><td rowspan="1" colspan="1">4. <italic><tp:taxon-name><tp:taxon-name-part taxon-name-part-type="genus" reg="Aborjinia">Aborjinia</tp:taxon-name-part></tp:taxon-name></italic> sp. (specimen М11)</td><td rowspan="1" colspan="1">15.85</td><td rowspan="1" colspan="1">1.37</td><td rowspan="1" colspan="1">1.37</td><td rowspan="1" colspan="1"/><td rowspan="1" colspan="1">3.18</td><td rowspan="1" colspan="1"/><td rowspan="1" colspan="1">24.11</td></tr><tr><td rowspan="1" colspan="1">5. <italic><tp:taxon-name><tp:taxon-name-part taxon-name-part-type="genus" reg="Aborjinia">Aborjinia</tp:taxon-name-part></tp:taxon-name></italic> sp. (<ext-link xmlns:xlink="http://www.w3.org/1999/xlink" ext-link-type="gen" xlink:href="MZ504143" xlink:type="simple">MZ504143</ext-link>)</td><td rowspan="1" colspan="1">16.02</td><td rowspan="1" colspan="1">1.22</td><td rowspan="1" colspan="1">1.83</td><td rowspan="1" colspan="1">1.22</td><td rowspan="1" colspan="1"/><td rowspan="1" colspan="1">–</td><td rowspan="1" colspan="1">24.11</td></tr><tr><td rowspan="1" colspan="1">6. <italic><tp:taxon-name><tp:taxon-name-part taxon-name-part-type="genus" reg="Leptosomatides">Leptosomatides</tp:taxon-name-part></tp:taxon-name></italic> sp. (<ext-link xmlns:xlink="http://www.w3.org/1999/xlink" ext-link-type="gen" xlink:href="HM564855" xlink:type="simple">HM564855</ext-link>)</td><td rowspan="1" colspan="1">15.87</td><td rowspan="1" colspan="1">1.25</td><td rowspan="1" colspan="1">1.88</td><td rowspan="1" colspan="1">1.72</td><td rowspan="1" colspan="1">1.57</td><td rowspan="1" colspan="1"/><td rowspan="1" colspan="1">–</td></tr><tr><td rowspan="1" colspan="1">7. <italic><tp:taxon-name><tp:taxon-name-part taxon-name-part-type="genus" reg="Leptosomatides">Leptosomatides</tp:taxon-name-part></tp:taxon-name></italic> sp. (specimen L1, L2)</td><td rowspan="1" colspan="1">16.07</td><td rowspan="1" colspan="1">9.02</td><td rowspan="1" colspan="1">8.72</td><td rowspan="1" colspan="1">8.72</td><td rowspan="1" colspan="1">9.04</td><td rowspan="1" colspan="1">9.15</td><td rowspan="1" colspan="1"/></tr></tbody></table></table-wrap><table-wrap id="T4" position="float" orientation="portrait"><label>Table 4.</label><caption><p>Number of <abbrev xmlns:xlink="http://www.w3.org/1999/xlink" xlink:title="Compensatory Base Changes" id="ABBRID0EQNBG" xlink:type="simple">CBCs</abbrev> (above diagonal) and hemi-<abbrev xmlns:xlink="http://www.w3.org/1999/xlink" xlink:title="Compensatory Base Changes" id="ABBRID0EUNBG" xlink:type="simple">CBCs</abbrev> (under diagonal) in the <abbrev xmlns:xlink="http://www.w3.org/1999/xlink" xlink:title="Internal Transcriber Spacer 2" id="ABBRID0EYNBG" xlink:type="simple">ITS2</abbrev> secondary structure.</p></caption><table id="TID0EVDBI" rules="all"><tbody><tr><th rowspan="1" colspan="1">Taxon</th><th rowspan="1" colspan="1"><italic><tp:taxon-name><tp:taxon-name-part taxon-name-part-type="genus" reg="Aborjinia">Aborjinia</tp:taxon-name-part></tp:taxon-name></italic> sp. (specimen М10)</th><th rowspan="1" colspan="1"><italic><tp:taxon-name><tp:taxon-name-part taxon-name-part-type="genus" reg="Aborjinia">Aborjinia</tp:taxon-name-part><tp:taxon-name-part taxon-name-part-type="species" reg="profunda">profunda</tp:taxon-name-part></tp:taxon-name></italic> sp. nov.</th><th rowspan="1" colspan="1"><italic><tp:taxon-name><tp:taxon-name-part taxon-name-part-type="genus" reg="Aborjinia">Aborjinia</tp:taxon-name-part></tp:taxon-name></italic> sp. (specimen М11)</th><th rowspan="1" colspan="1"><italic><tp:taxon-name><tp:taxon-name-part taxon-name-part-type="genus" reg="Aborjinia">Aborjinia</tp:taxon-name-part></tp:taxon-name></italic>_sp. (<ext-link xmlns:xlink="http://www.w3.org/1999/xlink" ext-link-type="gen" xlink:href="MZ504143.1" xlink:type="simple">MZ504143.1</ext-link>)</th></tr><tr><td rowspan="1" colspan="1"><italic><tp:taxon-name><tp:taxon-name-part taxon-name-part-type="genus" reg="Aborjinia">Aborjinia</tp:taxon-name-part></tp:taxon-name></italic> sp. (specimen М10)</td><td rowspan="1" colspan="1"/><td rowspan="1" colspan="1">0</td><td rowspan="1" colspan="1">0</td><td rowspan="1" colspan="1">0</td></tr><tr><td rowspan="1" colspan="1"><italic><tp:taxon-name><tp:taxon-name-part taxon-name-part-type="genus" reg="Aborjinia">Aborjinia</tp:taxon-name-part><tp:taxon-name-part taxon-name-part-type="species" reg="profunda">profunda</tp:taxon-name-part></tp:taxon-name></italic> sp. nov.</td><td rowspan="1" colspan="1">6</td><td rowspan="1" colspan="1"/><td rowspan="1" colspan="1">0</td><td rowspan="1" colspan="1">0</td></tr><tr><td rowspan="1" colspan="1"><italic><tp:taxon-name><tp:taxon-name-part taxon-name-part-type="genus" reg="Aborjinia">Aborjinia</tp:taxon-name-part></tp:taxon-name></italic> sp. (specimen М11)</td><td rowspan="1" colspan="1">5</td><td rowspan="1" colspan="1">3</td><td rowspan="1" colspan="1"/><td rowspan="1" colspan="1">0</td></tr><tr><td rowspan="1" colspan="1"><italic><tp:taxon-name><tp:taxon-name-part taxon-name-part-type="genus" reg="Aborjinia">Aborjinia</tp:taxon-name-part></tp:taxon-name></italic> sp. (<ext-link xmlns:xlink="http://www.w3.org/1999/xlink" ext-link-type="gen" xlink:href="MZ504143" xlink:type="simple">MZ504143</ext-link>)</td><td rowspan="1" colspan="1">5</td><td rowspan="1" colspan="1">7</td><td rowspan="1" colspan="1">4</td><td rowspan="1" colspan="1"/></tr></tbody></table></table-wrap></tp:treatment-sec><tp:treatment-sec sec-type="remarks" id="SECID0ECTBG"><title>Remarks.</title><p>To date only three species (including the present material) were originally described in the genus <italic><tp:taxon-name><tp:taxon-name-part taxon-name-part-type="genus" reg="Aborjinia">Aborjinia</tp:taxon-name-part></tp:taxon-name></italic>: <italic><tp:taxon-name><tp:taxon-name-part taxon-name-part-type="genus" reg="Aborjinia">Aborjinia</tp:taxon-name-part><tp:taxon-name-part taxon-name-part-type="species" reg="corallicola">corallicola</tp:taxon-name-part></tp:taxon-name></italic>, <italic><tp:taxon-name><tp:taxon-name-part taxon-name-part-type="genus" reg="Aborjinia">Aborjinia</tp:taxon-name-part><tp:taxon-name-part taxon-name-part-type="species" reg="eulagiscae">eulagiscae</tp:taxon-name-part></tp:taxon-name></italic>, and <italic><tp:taxon-name><tp:taxon-name-part taxon-name-part-type="genus" reg="Aborjinia">Aborjinia</tp:taxon-name-part><tp:taxon-name-part taxon-name-part-type="species" reg="profunda">profunda</tp:taxon-name-part></tp:taxon-name></italic> sp. nov. but <italic><tp:taxon-name><tp:taxon-name-part taxon-name-part-type="genus" reg="Aborjinia">Aborjinia</tp:taxon-name-part><tp:taxon-name-part taxon-name-part-type="species" reg="corallicola">corallicola</tp:taxon-name-part></tp:taxon-name></italic> is here transferred to <italic><tp:taxon-name><tp:taxon-name-part taxon-name-part-type="genus" reg="Paraborjinia">Paraborjinia</tp:taxon-name-part></tp:taxon-name></italic> sp. nov. Both species (<italic><tp:taxon-name><tp:taxon-name-part taxon-name-part-type="genus" reg="Aborjinia">A.</tp:taxon-name-part><tp:taxon-name-part taxon-name-part-type="species" reg="eulagiscae">eulagiscae</tp:taxon-name-part></tp:taxon-name></italic> and <italic><tp:taxon-name><tp:taxon-name-part taxon-name-part-type="genus" reg="Aborjinia">A.</tp:taxon-name-part><tp:taxon-name-part taxon-name-part-type="species" reg="profunda">profunda</tp:taxon-name-part></tp:taxon-name></italic> sp. nov.) are characterized by the outer labial and cephalic sensilla situated in one circle and the presence of two cells of secretory-excretory system. In the description of <italic><tp:taxon-name><tp:taxon-name-part taxon-name-part-type="genus" reg="Paraborjinia">P.</tp:taxon-name-part><tp:taxon-name-part taxon-name-part-type="species" reg="corallicola">corallicola</tp:taxon-name-part></tp:taxon-name></italic> provided by <xref ref-type="bibr" rid="B49">Westerman et al. (2021)</xref> it is mentioned that outer labial sensillae and cephalic sensilla are situated in one circle. However, on the photograph provided in that paper these sensilla are situated in two separate circles. In addition, in <italic><tp:taxon-name><tp:taxon-name-part taxon-name-part-type="genus" reg="Paraborjinia">P.</tp:taxon-name-part><tp:taxon-name-part taxon-name-part-type="species" reg="corallicola">corallicola</tp:taxon-name-part></tp:taxon-name></italic> the secretory-excretory system was not found, contrasting with the two giant and clearly visible cells in other <italic><tp:taxon-name><tp:taxon-name-part taxon-name-part-type="genus" reg="Aborjinia">Aborjinia</tp:taxon-name-part></tp:taxon-name></italic>. It should also be noted that, unlike other representatives of the genus, <italic><tp:taxon-name><tp:taxon-name-part taxon-name-part-type="genus" reg="Paraborjinia">P.</tp:taxon-name-part><tp:taxon-name-part taxon-name-part-type="species" reg="corallicola">corallicola</tp:taxon-name-part></tp:taxon-name></italic> is parasitic as an adult. Based on above we assume that <italic><tp:taxon-name><tp:taxon-name-part taxon-name-part-type="genus" reg="Paraborjinia">P.</tp:taxon-name-part><tp:taxon-name-part taxon-name-part-type="species" reg="corallicola">corallicola</tp:taxon-name-part></tp:taxon-name></italic> belongs to another genus. Our conclusion is also supported by the molecular phylogenetic tree (Fig. <xref ref-type="fig" rid="F10">10</xref>), values of intergeneric p-distances within <tp:taxon-name><tp:taxon-name-part taxon-name-part-type="family">Leptosomatidae</tp:taxon-name-part></tp:taxon-name>, and interspecies p-distances within <italic><tp:taxon-name><tp:taxon-name-part taxon-name-part-type="genus" reg="Aborjinia">Aborjinia</tp:taxon-name-part></tp:taxon-name></italic> (Table <xref ref-type="table" rid="T3">3</xref>). We propose the new genus <italic><tp:taxon-name><tp:taxon-name-part taxon-name-part-type="genus" reg="Paraborjinia">Paraborjinia</tp:taxon-name-part></tp:taxon-name></italic> gen. nov. for <italic><tp:taxon-name><tp:taxon-name-part taxon-name-part-type="genus" reg="Aborjinia">A.</tp:taxon-name-part><tp:taxon-name-part taxon-name-part-type="species" reg="corallicola">corallicola</tp:taxon-name-part></tp:taxon-name></italic>.</p><fig id="F10" position="float" orientation="portrait"><object-id xmlns:xlink="http://www.w3.org/1999/xlink" content-type="doi" xlink:type="simple">10.3897/zookeys.1189.111825.figure10</object-id><object-id xmlns:xlink="http://www.w3.org/1999/xlink" content-type="arpha" xlink:type="simple">535CD4B7-2D08-5FE6-99E7-344A2F396658</object-id><label>Figure 10.</label><caption><p>Bayesian phylogeny of the family <tp:taxon-name><tp:taxon-name-part taxon-name-part-type="family">Leptosomatidae</tp:taxon-name-part></tp:taxon-name>, using concatenated 18S and 28S rDNA and SYM+ G model of nucleotide substitution. <italic><tp:taxon-name><tp:taxon-name-part taxon-name-part-type="genus" reg="Enoplus">Enoplus</tp:taxon-name-part></tp:taxon-name></italic> sp. (<tp:taxon-name><tp:taxon-name-part taxon-name-part-type="family">Enoplidae</tp:taxon-name-part></tp:taxon-name>) and <tp:taxon-name><tp:taxon-name-part taxon-name-part-type="family">Phanodermatidae</tp:taxon-name-part></tp:taxon-name> gen. sp. were used as outgroup to root tree. Bayesian posterior probabilities (PP) are given above tree nodes and bootstrap support values found in the ML analysis are shown below nodes. Specimens obtained in this study are in bold.</p></caption><graphic xmlns:xlink="http://www.w3.org/1999/xlink" xlink:href="zookeys-1189-231_article-111825__-g010.jpg" position="float" orientation="portrait" xlink:type="simple" id="oo_968828.jpg"><uri content-type="original_file" xlink:type="simple">https://binary.pensoft.net/fig/968828</uri></graphic></fig></tp:treatment-sec><tp:treatment-sec><!--Section generated to contain objects referenced in tp:taxon-treatment.--><fig id="F1" position="float" orientation="portrait"><object-id xmlns:xlink="http://www.w3.org/1999/xlink" content-type="doi" xlink:type="simple">10.3897/zookeys.1189.111825.figure1</object-id><object-id xmlns:xlink="http://www.w3.org/1999/xlink" content-type="arpha" xlink:type="simple">75D26341-D3AD-5632-9A87-36DD8F50F59C</object-id><label>Figure 1.</label><caption><p>Map of the investigated area. Dots indicate sampled stations: A1 – <italic><tp:taxon-name><tp:taxon-name-part taxon-name-part-type="genus" reg="Aborjinia">Aborjinia</tp:taxon-name-part></tp:taxon-name></italic> sp. juvenile; A2 – <italic><tp:taxon-name><tp:taxon-name-part taxon-name-part-type="genus" reg="Aborjinia">Aborjinia</tp:taxon-name-part></tp:taxon-name></italic> sp. female; A3 – <italic><tp:taxon-name><tp:taxon-name-part taxon-name-part-type="genus" reg="Aborjinia">Aborjinia</tp:taxon-name-part><tp:taxon-name-part taxon-name-part-type="species" reg="profunda">profunda</tp:taxon-name-part></tp:taxon-name></italic> sp. nov. male.</p></caption><graphic xmlns:xlink="http://www.w3.org/1999/xlink" xlink:href="zookeys-1189-231_article-111825__-g001.jpg" position="float" orientation="portrait" xlink:type="simple" id="oo_969092.jpg"><uri content-type="original_file" xlink:type="simple">https://binary.pensoft.net/fig/969092</uri></graphic></fig><table-wrap id="T1" position="float" orientation="portrait"><label>Table 1.</label><caption><p>Localities, depth, and sampling data.</p></caption><table id="TID0EZ1BG" rules="all"><tbody><tr><th rowspan="1" colspan="1">Species</th><th rowspan="1" colspan="1">Cruise</th><th rowspan="1" colspan="1">Gear</th><th rowspan="1" colspan="1">Area</th><th rowspan="1" colspan="1">GPS Coordinates</th><th rowspan="1" colspan="1">Depth [m]</th><th rowspan="1" colspan="1">Date [y/m/d]</th><th rowspan="1" colspan="1">Comments</th></tr><tr><td rowspan="1" colspan="1"><italic><tp:taxon-name><tp:taxon-name-part taxon-name-part-type="genus" reg="Aborjinia">Aborjinia</tp:taxon-name-part></tp:taxon-name></italic> sp. (specimen M11)</td><td rowspan="1" colspan="1">SokhoBio</td><td rowspan="1" colspan="1">Epibenthic sledge</td><td rowspan="1" colspan="1">6</td><td rowspan="1" colspan="1">
                  <named-content xmlns:xlink="http://www.w3.org/1999/xlink" content-type="dwc:verbatimCoordinates" xlink:type="simple">
                    <named-content content-type="geo-json" specific-use="{&#34;type&#34;:&#34;Point&#34;,&#34;coordinates&#34;:[150.000000,48.000000]}" id="NCID0E1PAC" xlink:type="simple">48.0°N, 150.0°E</named-content>
                  </named-content>
                </td><td rowspan="1" colspan="1">3347</td><td rowspan="1" colspan="1">2015/07/20</td><td rowspan="1" colspan="1">juvenile in body cavity of <italic><tp:taxon-name><tp:taxon-name-part taxon-name-part-type="genus" reg="Terebellides">Terebellides</tp:taxon-name-part></tp:taxon-name></italic> sp.</td></tr><tr><td rowspan="1" colspan="1"><italic><tp:taxon-name><tp:taxon-name-part taxon-name-part-type="genus" reg="Aborjinia">Aborjinia</tp:taxon-name-part></tp:taxon-name></italic> sp. (specimen M10)</td><td rowspan="1" colspan="1">SokhoBio</td><td rowspan="1" colspan="1">Agassiz trawl</td><td rowspan="1" colspan="1">9</td><td rowspan="1" colspan="1">
                  <named-content xmlns:xlink="http://www.w3.org/1999/xlink" content-type="dwc:verbatimCoordinates" xlink:type="simple">
                    <named-content content-type="geo-json" specific-use="{&#34;type&#34;:&#34;Point&#34;,&#34;coordinates&#34;:[152.100000,46.200000]}" id="NCID0ENBAE" xlink:type="simple">46.2°N, 152.1°E</named-content>
                  </named-content>
                </td><td rowspan="1" colspan="1">3374</td><td rowspan="1" colspan="1">2015/07/25-27</td><td rowspan="1" colspan="1">female</td></tr><tr><td rowspan="1" colspan="1"><italic><tp:taxon-name><tp:taxon-name-part taxon-name-part-type="genus" reg="Aborjinia">Aborjinia</tp:taxon-name-part><tp:taxon-name-part taxon-name-part-type="species" reg="profunda">profunda</tp:taxon-name-part></tp:taxon-name></italic> sp. nov.</td><td rowspan="1" colspan="1">KuramBio II</td><td rowspan="1" colspan="1">Agassiz trawl</td><td rowspan="1" colspan="1">A6</td><td rowspan="1" colspan="1">
                  <named-content xmlns:xlink="http://www.w3.org/1999/xlink" content-type="dwc:verbatimCoordinates" xlink:type="simple">
                    <named-content content-type="geo-json" specific-use="{&#34;type&#34;:&#34;Point&#34;,&#34;coordinates&#34;:[152.800000,45.900000]}" id="NCID0E2CAE" xlink:type="simple">45.9°N, 152.8°E</named-content>
                  </named-content>
                </td><td rowspan="1" colspan="1">6114</td><td rowspan="1" colspan="1">2016/08/25-27</td><td rowspan="1" colspan="1">male</td></tr><tr><td rowspan="1" colspan="1"><italic><tp:taxon-name><tp:taxon-name-part taxon-name-part-type="genus" reg="Aborjinia">Aborjinia</tp:taxon-name-part><tp:taxon-name-part taxon-name-part-type="species" reg="profunda">profunda</tp:taxon-name-part></tp:taxon-name></italic> sp. nov.</td><td rowspan="1" colspan="1">KuramBio II</td><td rowspan="1" colspan="1">Box corer, Agassiz trawl</td><td rowspan="1" colspan="1">A9</td><td rowspan="1" colspan="1">
                  <named-content xmlns:xlink="http://www.w3.org/1999/xlink" content-type="dwc:verbatimCoordinates" xlink:type="simple">
                    <named-content content-type="geo-json" specific-use="{&#34;type&#34;:&#34;Point&#34;,&#34;coordinates&#34;:[151.500000,44.700000]}" id="NCID0EJEAE" xlink:type="simple">44.7°N, 151.5°E</named-content>
                  </named-content>
                </td><td rowspan="1" colspan="1">8235</td><td rowspan="1" colspan="1">2016/09/12-17</td><td rowspan="1" colspan="1">15 males</td></tr><tr><td rowspan="1" colspan="1"><italic><tp:taxon-name><tp:taxon-name-part taxon-name-part-type="genus" reg="Aborjinia">Aborjinia</tp:taxon-name-part><tp:taxon-name-part taxon-name-part-type="species" reg="profunda">profunda</tp:taxon-name-part></tp:taxon-name></italic> sp. nov.</td><td rowspan="1" colspan="1">KuramBio II</td><td rowspan="1" colspan="1">Epibenthic sledge</td><td rowspan="1" colspan="1">A10</td><td rowspan="1" colspan="1">
                  <named-content xmlns:xlink="http://www.w3.org/1999/xlink" content-type="dwc:verbatimCoordinates" xlink:type="simple">
                    <named-content content-type="geo-json" specific-use="{&#34;type&#34;:&#34;Point&#34;,&#34;coordinates&#34;:[151.100000,45.000000]}" id="NCID0EXFAE" xlink:type="simple">45.0°N, 151.1°E</named-content>
                  </named-content>
                </td><td rowspan="1" colspan="1">5477</td><td rowspan="1" colspan="1">2016/09/16</td><td rowspan="1" colspan="1">male</td></tr><tr><td rowspan="1" colspan="1"><italic><tp:taxon-name><tp:taxon-name-part taxon-name-part-type="genus" reg="Leptosomatides">Leptosomatides</tp:taxon-name-part></tp:taxon-name></italic> sp. (specimen L1, L2)</td><td rowspan="1" colspan="1">56 cruise of RV Akademic Oparin</td><td rowspan="1" colspan="1">Scuba-diver</td><td rowspan="1" colspan="1">49</td><td rowspan="1" colspan="1">
                  <named-content xmlns:xlink="http://www.w3.org/1999/xlink" content-type="dwc:verbatimCoordinates" xlink:type="simple">
                    <named-content content-type="geo-json" specific-use="{&#34;type&#34;:&#34;Point&#34;,&#34;coordinates&#34;:[138.064650,56.423417]}" id="NCID0EBHAE" xlink:type="simple">56°25.405'N, 138°03.879'E</named-content>
                  </named-content>
                </td><td rowspan="1" colspan="1">4-9</td><td rowspan="1" colspan="1">2019/08/02</td><td rowspan="1" colspan="1">female and juvenile</td></tr></tbody></table></table-wrap><fig id="F2" position="float" orientation="portrait"><object-id xmlns:xlink="http://www.w3.org/1999/xlink" content-type="doi" xlink:type="simple">10.3897/zookeys.1189.111825.figure2</object-id><object-id xmlns:xlink="http://www.w3.org/1999/xlink" content-type="arpha" xlink:type="simple">E6DF09A3-1A4E-58EF-88A6-2A35ED01B545</object-id><label>Figure 2.</label><caption><p>Examined species of <italic><tp:taxon-name><tp:taxon-name-part taxon-name-part-type="genus" reg="Aborjinia">Aborjinia</tp:taxon-name-part></tp:taxon-name></italic>, entire bodies, light microscopy <bold>A</bold><italic><tp:taxon-name><tp:taxon-name-part taxon-name-part-type="genus" reg="Aborjinia">Aborjinia</tp:taxon-name-part></tp:taxon-name></italic> sp., female (assembled panorama) <bold>B</bold><italic><tp:taxon-name><tp:taxon-name-part taxon-name-part-type="genus" reg="Terebelus">Terebelus</tp:taxon-name-part></tp:taxon-name></italic> sp. with juvenile of <italic><tp:taxon-name><tp:taxon-name-part taxon-name-part-type="genus" reg="Aborjinia">Aborjinia</tp:taxon-name-part></tp:taxon-name></italic> sp. <bold>C</bold><italic><tp:taxon-name><tp:taxon-name-part taxon-name-part-type="genus" reg="Aborjinia">Aborjinia</tp:taxon-name-part><tp:taxon-name-part taxon-name-part-type="species" reg="profunda">profunda</tp:taxon-name-part></tp:taxon-name></italic> sp. nov., male. Scale bars: 5000 µm.</p></caption><graphic xmlns:xlink="http://www.w3.org/1999/xlink" xlink:href="zookeys-1189-231_article-111825__-g002.jpg" position="float" orientation="portrait" xlink:type="simple" id="oo_968820.jpg"><uri content-type="original_file" xlink:type="simple">https://binary.pensoft.net/fig/968820</uri></graphic></fig><supplementary-material xmlns:xlink="http://www.w3.org/1999/xlink" id="S2" position="float" orientation="portrait" xlink:type="simple"><object-id content-type="doi" xlink:type="simple">10.3897/zookeys.1189.111825.suppl2</object-id><object-id content-type="arpha" xlink:type="simple">5B4213E0-9E4E-5805-A7E9-6A497DAF23B7</object-id><label>Supplementary material 2</label><caption><p>Bayesian 18S rDNA phylogeny of the family <tp:taxon-name><tp:taxon-name-part taxon-name-part-type="family">Leptosomatidae</tp:taxon-name-part></tp:taxon-name>, using the SYM+I+G model of nucleotide substitution</p></caption><statement content-type="dataType"><label>Data type</label><p>pdf</p></statement><statement content-type="notes"><label>Explanation note</label><p><italic><tp:taxon-name><tp:taxon-name-part taxon-name-part-type="genus" reg="Enoplus">noplus</tp:taxon-name-part><tp:taxon-name-part taxon-name-part-type="species" reg="taipingensis">taipingensis</tp:taxon-name-part></tp:taxon-name></italic> (<tp:taxon-name><tp:taxon-name-part taxon-name-part-type="family">Enoplidae</tp:taxon-name-part></tp:taxon-name>) and <italic><tp:taxon-name><tp:taxon-name-part taxon-name-part-type="genus" reg="Phanoderma">Phanoderma</tp:taxon-name-part></tp:taxon-name></italic> sp. (<tp:taxon-name><tp:taxon-name-part taxon-name-part-type="family">Phanodermatidae</tp:taxon-name-part></tp:taxon-name>) were used as outgroups to root the tree. Bayesian posterior probabilities (PP) are given above tree nodes and bootstrap support values found in the ML analysis are shown below nodes.</p></statement><media xlink:href="zookeys-1189-231_article-111825__-s002.pdf" mimetype="application" mime-subtype="pdf" position="float" orientation="portrait" xlink:type="simple" id="oo_968833.pdf"><uri content-type="original_file" xlink:type="simple">https://binary.pensoft.net/file/968833</uri></media><permissions><license xlink:type="simple"><license-p>This dataset is made available under the Open Database License (http://opendatacommons.org/licenses/odbl/1.0/). The Open Database License (ODbL) is a license agreement intended to allow users to freely share, modify, and use this Dataset while maintaining this same freedom for others, provided that the original source and author(s) are credited.</license-p></license></permissions><attrib specific-use="authors">Julia K. Zograf, Alexander A. Semenchenko, Vladimir V. Mordukhovich</attrib></supplementary-material><supplementary-material xmlns:xlink="http://www.w3.org/1999/xlink" id="S3" position="float" orientation="portrait" xlink:type="simple"><object-id content-type="doi" xlink:type="simple">10.3897/zookeys.1189.111825.suppl3</object-id><object-id content-type="arpha" xlink:type="simple">82D31A91-37E1-59AF-8AD7-D2F181AEE8F7</object-id><label>Supplementary material 3</label><caption><p>Bayesian 28S rDNA phylogeny of the family <tp:taxon-name><tp:taxon-name-part taxon-name-part-type="family">Leptosomatidae</tp:taxon-name-part></tp:taxon-name>, using the SYM+I+G model of nucleotide substitution</p></caption><statement content-type="dataType"><label>Data type</label><p>pdf</p></statement><statement content-type="notes"><label>Explanation note</label><p><italic><tp:taxon-name><tp:taxon-name-part taxon-name-part-type="genus" reg="Enoplus">noplus</tp:taxon-name-part></tp:taxon-name></italic> sp. (<tp:taxon-name><tp:taxon-name-part taxon-name-part-type="family">Enoplidae</tp:taxon-name-part></tp:taxon-name>) and <italic><tp:taxon-name><tp:taxon-name-part taxon-name-part-type="genus" reg="Phanoderma">Phanoderma</tp:taxon-name-part></tp:taxon-name></italic> sp. (<tp:taxon-name><tp:taxon-name-part taxon-name-part-type="family">Phanodermatidae</tp:taxon-name-part></tp:taxon-name>) were used as outgroups to root the tree. Specimens obtained in this study are indicated in bold.</p></statement><media xlink:href="zookeys-1189-231_article-111825__-s003.pdf" mimetype="application" mime-subtype="pdf" position="float" orientation="portrait" xlink:type="simple" id="oo_968834.pdf"><uri content-type="original_file" xlink:type="simple">https://binary.pensoft.net/file/968834</uri></media><permissions><license xlink:type="simple"><license-p>This dataset is made available under the Open Database License (http://opendatacommons.org/licenses/odbl/1.0/). The Open Database License (ODbL) is a license agreement intended to allow users to freely share, modify, and use this Dataset while maintaining this same freedom for others, provided that the original source and author(s) are credited.</license-p></license></permissions><attrib specific-use="authors">Julia K. Zograf, Alexander A. Semenchenko, Vladimir V. Mordukhovich</attrib></supplementary-material></tp:treatment-sec><ref-list><ref id="B29"><mixed-citation xmlns:xlink="http://www.w3.org/1999/xlink" xlink:type="simple"><person-group><name name-style="western"><surname>Mordukhovich</surname><given-names>VV</given-names></name><name name-style="western"><surname>Semenchenko</surname><given-names>AA</given-names></name><name name-style="western"><surname>Fadeeva</surname><given-names>NP</given-names></name><name name-style="western"><surname>Zograf</surname><given-names>JK</given-names></name></person-group> (<year>2019</year>) One new genus and two new free-living deep-sea nematode species with discussion of phylogeny of the family <tp:taxon-name><tp:taxon-name-part taxon-name-part-type="family">Leptosomatidae</tp:taxon-name-part></tp:taxon-name> Filipjev, 1916. Progress in Oceanography 178: е102160. <ext-link xlink:href="10.1016/j.pocean.2019.102160" ext-link-type="doi" xlink:type="simple">https://doi.org/10.1016/j.pocean.2019.102160</ext-link></mixed-citation></ref><ref id="B49"><mixed-citation xmlns:xlink="http://www.w3.org/1999/xlink" xlink:type="simple"><person-group><name name-style="western"><surname>Westerman</surname><given-names>R</given-names></name><name name-style="western"><surname>de Moura Neves</surname><given-names>B</given-names></name><name name-style="western"><surname>Ahmed</surname><given-names>M</given-names></name><name name-style="western"><surname>Holovachov</surname><given-names>O</given-names></name></person-group> (<year>2021</year>) <article-title><italic><tp:taxon-name><tp:taxon-name-part taxon-name-part-type="genus">Aborjinia</tp:taxon-name-part><tp:taxon-name-part taxon-name-part-type="species">corallicola</tp:taxon-name-part></tp:taxon-name></italic> sp. n., a new nematode species (<tp:taxon-name><tp:taxon-name-part taxon-name-part-type="phylum">Nematoda</tp:taxon-name-part></tp:taxon-name>: <tp:taxon-name><tp:taxon-name-part taxon-name-part-type="family">Marimermithidae</tp:taxon-name-part></tp:taxon-name>) associated with the bamboo coral <italic><tp:taxon-name><tp:taxon-name-part taxon-name-part-type="genus">Acanella</tp:taxon-name-part><tp:taxon-name-part taxon-name-part-type="species">arbuscula</tp:taxon-name-part></tp:taxon-name></italic> (Johnson).</article-title><source>Systematic Parasitology</source><volume>98</volume>(<issue>5–6</issue>): <fpage>559</fpage>–<lpage>579</lpage>. <ext-link xlink:href="10.1007/s11230-021-09996-y" ext-link-type="doi" xlink:type="simple">https://doi.org/10.1007/s11230-021-09996-y</ext-link></mixed-citation></ref></ref-list></tp:taxon-treatment>
