# Supplementary material for: ﻿New deep-sea species of Aborjinia (Nematoda, Leptosomatidae) from the North-Western Pacific: an integrative taxonomy and phylogeny
Source: Zookeys. 2024 Jan 17;1189:231–56. doi: 10.3897/zookeys.1189.111825 (PMC10809327; doi:10.3897/zookeys.1189.111825)
Supplement: XML Treatment for Paraborjinia [file zookeys.1189.111825-treatment5.xml]

<!DOCTYPE tp:taxon-treatment
  PUBLIC "-//TaxonX//DTD Taxonomic Treatment Publishing DTD v0 20100105//EN" "tax-treatment-NSO.dtd">
<tp:taxon-treatment xmlns:tp="http://www.plazi.org/taxpub"><tp:treatment-meta><kwd-group><label>Taxon classification</label><kwd>
                <named-content content-type="kingdom">Animalia</named-content>
              </kwd><kwd>
                <named-content content-type="order">Enoplida</named-content>
              </kwd><kwd>
                <named-content content-type="family">Leptosomatidae</named-content>
              </kwd></kwd-group><mixed-citation publication-type="journal"><person-group><name><surname>Zograf</surname><given-names>Julia K.</given-names></name><name><surname>Semenchenko</surname><given-names>Alexander A.</given-names></name><name><surname>Mordukhovich</surname><given-names>Vladimir V.</given-names></name></person-group><article-title>﻿New deep-sea species of <italic><tp:taxon-name><tp:taxon-name-part taxon-name-part-type="genus" reg="Aborjinia">Aborjinia</tp:taxon-name-part></tp:taxon-name></italic> (<tp:taxon-name><tp:taxon-name-part taxon-name-part-type="phylum">Nematoda</tp:taxon-name-part></tp:taxon-name>, <tp:taxon-name><tp:taxon-name-part taxon-name-part-type="family">Leptosomatidae</tp:taxon-name-part></tp:taxon-name>) from the North-Western Pacific: an integrative taxonomy and phylogeny</article-title><source>Zookeys</source><day>17</day><month>01</month><year>2024</year><volume>1189</volume><fpage>231</fpage><lpage>256</lpage><pub-id pub-id-type="doi">10.3897/zookeys.1189.111825</pub-id></mixed-citation></tp:treatment-meta><tp:nomenclature><label>﻿</label><tp:taxon-name>
              <object-id xmlns:xlink="http://www.w3.org/1999/xlink" content-type="arpha" xlink:type="simple">3D0816D2-1E6D-5B79-A11F-B9C2D7DB2BF3</object-id>
              <tp:taxon-name-part taxon-name-part-type="genus" reg="Paraborjinia">Paraborjinia</tp:taxon-name-part>
              <object-id xmlns:xlink="http://www.w3.org/1999/xlink" content-type="zoobank" xlink:type="simple">https://zoobank.org/5662ABEE-8888-4C29-ACF2-6EDDB2A63F0B</object-id>
            </tp:taxon-name><tp:taxon-status xmlns:xlink="http://www.w3.org/1999/xlink" xlink:type="simple">gen. nov.</tp:taxon-status></tp:nomenclature><tp:treatment-sec sec-type="type species" id="SECID0E31BG"><title>Type species.</title><p><italic><tp:taxon-name><tp:taxon-name-part taxon-name-part-type="genus" reg="Paraborjinia">Paraborjinia</tp:taxon-name-part><tp:taxon-name-part taxon-name-part-type="species" reg="corallicola">corallicola</tp:taxon-name-part></tp:taxon-name></italic> (Westerman, de Moura Neves, Ahmed &amp; Holovachov, 2021). Type locality: Atlantic Ocean, Labrador Shelf (<named-content xmlns:xlink="http://www.w3.org/1999/xlink" content-type="dwc:verbatimCoordinates" xlink:type="simple"><named-content content-type="geo-json" specific-use="{&#34;type&#34;:&#34;Point&#34;,&#34;coordinates&#34;:[-61.742800,60.608300]}" id="NCID0EQ2BG" xlink:type="simple">60.6083°N, 61.7428°W</named-content></named-content>), 426 m depth. Type host: <italic><tp:taxon-name><tp:taxon-name-part taxon-name-part-type="genus" reg="Acanella">Acanella</tp:taxon-name-part><tp:taxon-name-part taxon-name-part-type="species" reg="arbuscula">arbuscula</tp:taxon-name-part></tp:taxon-name></italic>.</p></tp:treatment-sec><tp:treatment-sec sec-type="diagnosis" id="SECID0EA3BG"><title>Diagnosis.</title><p>Parasitic life style. Distinct body pores along the body. Outer labial and cephalic sensilla papilliform, situated in two circles. Amphideal aperture pore-like. Muscular and uniformly cylindrical pharynx. Intestine not modified into trophosome. Hologonic ovaries in females. Presence of caudal glands.</p></tp:treatment-sec><tp:treatment-sec sec-type="Differential diagnosis" id="SECID0EF3BG"><title>Differential diagnosis.</title><p>Within the family <tp:taxon-name><tp:taxon-name-part taxon-name-part-type="family">Leptosomatidae</tp:taxon-name-part></tp:taxon-name> the new genus differs from all genera except <italic><tp:taxon-name><tp:taxon-name-part taxon-name-part-type="genus" reg="Aborjinia">Aborjinia</tp:taxon-name-part></tp:taxon-name></italic> by having and endoparasitic lifestyle and hologonic ovaries. <italic><tp:taxon-name><tp:taxon-name-part taxon-name-part-type="genus" reg="Paraborjinia">Paraborjinia</tp:taxon-name-part></tp:taxon-name></italic> gen. nov. differs from <italic><tp:taxon-name><tp:taxon-name-part taxon-name-part-type="genus" reg="Aborjinia">Aborjinia</tp:taxon-name-part></tp:taxon-name></italic> by the position of cephalic sensitive organs (outer labial and cephalic papilla in two separate circles in <italic><tp:taxon-name><tp:taxon-name-part taxon-name-part-type="genus" reg="Paraborjinia">Paraborjinia</tp:taxon-name-part></tp:taxon-name></italic> vs outer labial and cephalic papilla in one circle in <italic><tp:taxon-name><tp:taxon-name-part taxon-name-part-type="genus" reg="Aborjinia">Aborjinia</tp:taxon-name-part></tp:taxon-name></italic>). <italic><tp:taxon-name><tp:taxon-name-part taxon-name-part-type="genus" reg="Paraborjinia">Paraborjinia</tp:taxon-name-part></tp:taxon-name></italic> gen. nov. differs from <italic><tp:taxon-name><tp:taxon-name-part taxon-name-part-type="genus" reg="Aborjinia">Aborjinia</tp:taxon-name-part></tp:taxon-name></italic>, <italic><tp:taxon-name><tp:taxon-name-part taxon-name-part-type="genus" reg="Ananus">Ananus</tp:taxon-name-part></tp:taxon-name></italic>, and <italic><tp:taxon-name><tp:taxon-name-part taxon-name-part-type="genus" reg="Thalassonema">Thalassonema</tp:taxon-name-part></tp:taxon-name></italic> by the parasitic adult (vs free-living in <italic><tp:taxon-name><tp:taxon-name-part taxon-name-part-type="genus" reg="Aborjinia">Aborjinia</tp:taxon-name-part></tp:taxon-name></italic>, <italic><tp:taxon-name><tp:taxon-name-part taxon-name-part-type="genus" reg="Ananus">Ananus</tp:taxon-name-part></tp:taxon-name></italic>, and <italic><tp:taxon-name><tp:taxon-name-part taxon-name-part-type="genus" reg="Thalassonema">Thalassonema</tp:taxon-name-part></tp:taxon-name></italic>). <italic><tp:taxon-name><tp:taxon-name-part taxon-name-part-type="genus" reg="Paraborjinia">Paraborjinia</tp:taxon-name-part></tp:taxon-name></italic> gen. nov. differs from <italic><tp:taxon-name><tp:taxon-name-part taxon-name-part-type="genus" reg="Ananus">Ananus</tp:taxon-name-part></tp:taxon-name></italic> by the presence of rectum and anus. In addition, in all described species of <italic><tp:taxon-name><tp:taxon-name-part taxon-name-part-type="genus" reg="Aborjinia">Aborjinia</tp:taxon-name-part></tp:taxon-name></italic> and <italic><tp:taxon-name><tp:taxon-name-part taxon-name-part-type="genus" reg="Ananus">Ananus</tp:taxon-name-part></tp:taxon-name></italic> the secretory-excretory system is well developed and consists of two prominent cells while in <italic><tp:taxon-name><tp:taxon-name-part taxon-name-part-type="genus" reg="Paraborjinia">Paraborjinia</tp:taxon-name-part></tp:taxon-name></italic> the secretory-excretory system was not found.</p></tp:treatment-sec></tp:taxon-treatment>
